# Supplementary material for: Characterization of a Capsule-Deficient Pasteurella multocida Isolated from Cygnus melancoryphus: Genomic, Phenotypic, and Virulence Insights
Source: Microorganisms. 2025 Apr 29;13(5):1024. doi: 10.3390/microorganisms13051024 (PMC12113756; doi:10.3390/microorganisms13051024)
Supplement: Supplementary file 1 [file microorganisms-13-01024-s001.zip]

Archive with 2 entries (2 files):
- microorganisms-3600597-supplementary.pdf
- Table S1_Detailed information for all genomes in this study.xlsx
