# Supplementary material for: Characterization of a Capsule-Deficient Pasteurella multocida Isolated from Cygnus melancoryphus: Genomic, Phenotypic, and Virulence Insights
Source: Microorganisms. 2025 Apr 29;13(5):1024. doi: 10.3390/microorganisms13051024 (PMC12113756; doi:10.3390/microorganisms13051024)
Supplement: Supplementary file 1 [file microorganisms-13-01024-s001.zip › Table S1_Detailed information for all genomes in this study.xlsx]

## Sheet: Table S1-Genome information
No.	Tree ID	Reference	Capsular genotype	LPS genotype	(RIRDC)MLST	Accession Number	Area	Host	Collecting date	Disease	Plasmid replication number	Intact phage number	Integron number	Node Count	Total Length(bp)	N50(bp)	β-lactams resistant gene			Aminoglycosides resistant gene								Macrolides resistant gene		Sulfonamides resistant gene		Tetracyclines resistant gene			Phenicols resistant gene			Fosfomycin resistnat gene	Trimethoprim resistant gene					Biosynthesis of Fimbriae and Adhesins gene					Lipid A biosynthesis gene
																	blaVEB-1	blaCTX-M-14	blaOXA-1	aac(6')-aph(2'')	aac(6')-IIa	ant(2'')-Ia	aph(3')-VIa	aph(3')-Ia	aph(3'')-Ib	aph(6)-Id	aadA17	erm(T)	mef(B)	sul2	sul3	tet(B)	tet(H)	tet(O)	floR	catA3	catP	fosA3	dfrA1	dfrA17	dfrA20	dfrA27	dfrA32	comE1	hsf	ptfA	fimA	pfhA	kdsA
1	FCF1	Public data	A	L1	ST129	SRR25224601	China:Fujian	Duck	2002-06-07	Fowl cholera	0	0	0	28	2324145	573900	0	0	0	100	0	0	0	0	99.75	0	0	0	0	100	0	100	0	0	0	99.84	0	0	0	100	0	0	0	98.85	89.06	82.34	0	100	0
2	FCF12	Public data	D	L6	ST50	SRR25224598	China:Zhejiang	Pig	2013-06-01	Unknown	0	0	0	41	2286507	230693	0	0	0	0	0	0	0	0	0	0	0	0	0	0	0	0	0	0	0	0	0	0	0	0	0	0	0	98.56	0	82.34	0	0	0
3	FCF15	Public data	A	L1	ST129	NZ_CP038871.1	China:Fujian	Duck	2004-06-25	Fowl cholera	0	0	0	1	2346198	2346198	0	0	0	0	0	0	0	0	0	0	0	0	0	99.88	0	100	0	0	0	0	0	0	0	0	0	0	0	99.14	86.81	82.34	0	100	0
4	FCF19	Public data	A	L1	ST129	SRR25224592	China:Guangdong	Duck	2005-05-24	Fowl cholera	0	0	0	25	2256116	573901	0	0	0	0	0	0	0	0	0	0	0	0	0	0	0	0	0	0	0	0	0	0	0	0	0	0	0	99.42	90.71	82.34	0	100	0
5	FCF29	Public data	A	L2	ST400	SRR25224582	China:Fujian	Duck	2007-08-13	Fowl cholera	0	1	0	24	2294500	581603	0	0	0	0	0	0	0	0	0	0	0	0	0	0	0	0	0	0	0	0	0	0	0	0	0	0	0	99.42	84.95	82.34	95.1	0	0
6	FCF37	Public data	A	L1	ST342	SRR25224574	China:Fujian	Duck	2009-05-06	Fowl cholera	1	0	0	25	2284681	338095	0	0	0	0	0	0	0	100	99.88	100	0	0	0	100	0	100	0	0	92.35	99.84	0	0	0	0	0	0	0	99.42	86.78	82.34	0	100	0
7	FCF45	Public data	A	L1	ST342	NZ_CP038873.1	China:Fujian	Duck	2009-10-27	Fowl cholera	0	0	0	1	2309977	2309977	0	0	0	0	0	0	0	99.88	99.88	0	0	0	0	100	0	100	0	0	0	99.84	0	0	0	0	0	0	0	99.42	86.78	82.34	0	100	0
8	FCF48	Public data	A	L1	ST342	SRR25224563	China:Fujian	Duck	2010-01-12	Fowl cholera	0	0	0	24	2276469	338155	0	0	0	0	0	0	0	100	99.88	100	0	0	0	100	0	100	0	0	0	99.84	0	0	0	0	0	0	0	99.42	86.78	82.34	0	100	0
9	FCF51	Public data	A	L1	ST342	SRR25224560	China:Fujian	Duck	2010-06-11	Fowl cholera	0	1	0	24	2362263	338155	0	0	0	0	0	0	0	99.88	99.88	99.88	0	0	0	100	0	100	0	0	0	99.84	0	0	0	0	0	0	0	99.42	86.81	82.34	0	100	0
10	FCF59	Public data	A	L1	ST342	SRR25224553	China:Fujian	Duck	2012-04-08	Fowl cholera	0	1	0	24	2315785	338154	0	0	0	0	0	0	0	99.88	99.88	100	100	0	0	100	0	100	0	0	0	99.84	0	0	0	0	0	0	0	99.42	86.78	82.34	0	100	0
11	FCF64	Public data	A	L1	ST342	SRR25224548	China:Fujian	Chicken	2013-03-15	Fowl cholera	0	0	0	24	2276500	358261	0	0	0	0	0	0	0	100	99.88	100	0	0	0	100	0	100	0	0	0	99.84	0	0	0	0	0	0	0	99.42	86.78	98.39	0	100	0
12	FCF68	Public data	A	L1	ST342	SRR25224544	China:Fujian	Duck	2013-08-06	Fowl cholera	0	0	0	26	2320954	309028	0	0	0	0	0	0	0	100	99.88	100	0	0	0	100	0	100	0	0	0	99.84	0	0	0	0	0	0	0	99.42	86.81	82.34	0	100	0
13	FCF69	Public data	A	L8	ST401	SRR25224543	China:Fujian	Duck	2013-08-10	Fowl cholera	0	1	0	44	2241024	327769	0	0	0	0	0	0	0	0	0	0	0	0	0	0	0	0	0	0	0	0	0	0	0	0	0	0	0	99.42	86.81	82.34	0	100	0
14	FCF70	Public data	A	L1	ST129	SRR25224542	China:Zhejiang	Chicken	2014-03-06	Fowl cholera	0	0	0	26	2253594	531666	0	0	0	0	0	0	0	0	0	0	0	0	0	99.75	0	0	0	0	94.65	0	0	0	0	0	0	0	100	99.42	86.78	82.34	0	100	0
15	FCF71	Public data	A	L1	ST129	NZ_CP038872.1	China:Fujian	Duck	2013-09-18	Fowl cholera	1	1	0	1	2319415	2319415	0	0	0	0	0	0	0	99.88	99.88	100	0	0	0	100	0	100	0	0	0	0	100	0	0	0	0	0	0	99.42	86.81	82.34	0	100	0
16	FCF72	Public data	A	L1	ST342	SRR25224541	China:Guangdong	Goose	2014-03-30	Fowl cholera	1	0	1	31	2288940	338154	0	0	0	0	99.64	0	0	99.88	0	0	0	0	0	100	0	100	0	0	94.65	99.84	0	0	0	0	0	100	0	99.42	86.78	82.34	0	100	0
17	FCF79	Public data	F	L3	ST176	SRR25224629	China:Fujian	Monkey	2015-06-05	Unknown	0	1	0	23	2284298	352597	0	0	0	0	0	0	0	0	0	0	0	0	0	0	0	0	0	0	0	0	0	0	0	0	0	0	0	99.42	86.78	82.34	0	100	80.12
18	FCF81	Public data	A	L1	ST129	SRR25224627	China:Fujian	Chicken	2015-08-28	Fowl cholera	0	0	1	29	2288585	294717	0	0	100	0	0	0	0	99.88	99.88	100	0	0	100	100	100	100	0	0	0	0	100	0	0	0	0	0	0	99.42	86.78	82.34	0	100	0
19	FCF83	Public data	A	L1	ST129	NZ_CP038875.1	China:Fujian	Duck	2015-12-28	Fowl cholera	1	0	1	1	2325022	2325022	0	0	99.88	0	0	100	0	99.88	99.88	100	0	0	100	100	100	100	0	0	0	0	100	0	0	0	0	0	0	99.42	86.78	82.34	0	100	0
20	FCF84	Public data	A	L1	ST129	SRR25224626	China:Fujian	Duck	2015-12-28	Fowl cholera	0	0	1	44	2328754	177519	99.78	0	100	0	0	0	0	99.88	0	0	0	0	100	100	100	100	0	0	94.56	0	100	0	0	0	0	0	0	99.42	86.78	82.34	0	100	0
21	FCF114	Public data	A	L2	ST399	SRR25224535	China:Hainan	Duck	2021-09-11	Fowl cholera	0	1	0	25	2239510	443034	0	0	0	0	0	0	0	0	0	0	0	0	0	0	0	0	0	0	0	0	0	0	0	0	0	0	0	99.42	0	82.34	0	100	0
22	FCF147	This study	Unknown	L2	Unknown	NZ_CP143490.1	China:Fujian	Swan	2024-02-18	Fowl cholera	1	2	0	1	2355930	2321725	0	0	0	0	0	0	0	0	0	0	0	0	0	0	0	0	0	0	0	0	0	0	0	0	0	0	0	100	99.87	99.77	0	0	0
23	PA16802PPY30083	Public data	A	L4	ST155	SRR18289367	USA:Pennsylvania	Turkey	2020-07	Fowl cholera	0	0	0	46	2220764	95751	0	0	0	0	0	0	0	0	0	0	0	0	0	0	0	0	0	0	0	0	0	0	0	0	0	0	0	99.42	86.81	82.34	90.51	0	0
24	MN55108PPY30352	Public data	A	L3	ST79	SRR18289376	USA:Minnesota	Turkey	2020-09	Fowl cholera	0	0	0	31	2209372	186701	0	0	0	0	0	0	0	0	0	0	0	0	0	0	0	0	0	0	0	0	0	0	0	0	0	0	0	99.42	0	82.34	0	0	0
25	IA50014PPY30210	Public data	A	L3	ST158	SRR18289377	USA:Iowa	Turkey	2020-08	Fowl cholera	0	0	0	90	2211350	46589	0	0	0	0	0	0	0	0	0	0	0	0	0	0	0	0	0	0	0	0	0	0	0	0	0	0	0	99.42	0	82.34	0	100	0
26	SD57007PPY20536	Public data	A	L3	ST13	SRR18289414	USA:South Dakota	Turkey	2019-11	Fowl cholera	0	2	0	82	2459478	175767	0	0	0	0	0	0	0	0	0	0	0	0	0	0	0	0	0	0	0	0	0	0	0	0	0	0	0	99.42	0	82.34	0	0	0
27	OH43068PPY20091	Public data	A	L3	ST8	SRR18289415	USA:Ohio	Turkey	2019-09	Fowl cholera	0	0	0	32	2340486	174532	0	0	0	0	0	0	0	0	0	0	0	0	0	0	0	0	0	0	0	0	0	0	0	0	0	0	0	99.42	86.81	82.34	93.11	100	0
28	NY14853PPY20421	Public data	A	L3	ST422	SRR18289416	USA:Newyork	Turkey	2019-08	Fowl cholera	0	0	0	71	2306094	89142	0	0	0	0	0	0	0	0	0	0	0	0	0	0	0	0	0	0	0	0	0	0	0	0	0	0	0	99.42	86.78	82.34	0	100	0
29	MN55108PPY20358	Public data	A	L3	ST13	SRR18289417	USA:Minnesota	Turkey	2019-11	Fowl cholera	0	1	0	115	2443188	63271	0	0	0	0	0	0	0	0	0	0	0	0	0	0	0	0	0	0	0	0	0	0	0	0	0	0	0	99.14	0	82.34	0	100	0
30	MN55108PPY20356	Public data	A	L3	ST416	SRR18289418	USA:Minnesota	Turkey	2019-11	Fowl cholera	0	0	1	112	2213024	56213	0	0	0	0	0	0	0	0	0	0	0	0	0	0	0	0	0	0	0	0	0	0	0	0	0	0	0	99.42	0	99.08	91.15	100	0
31	MN55108PPY20353	Public data	A	L3	ST420	SRR18289419	USA:Minnesota	Turkey	2019-08	Fowl cholera	0	0	0	72	2171437	59118	0	0	0	0	0	0	0	0	0	0	0	0	0	0	0	0	0	0	0	0	0	0	0	0	0	0	0	99.42	86.81	99.08	0	100	0
32	MN55108PPY20352	Public data	A	L3	ST37	SRR18289420	USA:Minnesota	Turkey	2019-07	Fowl cholera	0	2	0	56	2251724	148079	0	0	0	0	0	0	0	0	0	0	0	0	0	0	0	0	0	0	0	0	0	0	0	0	0	0	0	99.42	86.81	99.31	89.34	100	0
33	WI53706PPY20222	Public data	A	L1	ST419	SRR18289423	USA:Wisconsin	Duck	2019-09	Fowl cholera	0	2	0	48	2357867	150170	0	0	0	0	0	0	0	0	0	0	0	0	0	0	0	0	0	0	0	0	0	0	0	0	0	0	0	99.42	0	96.78	93.11	0	0
34	WI53706PPY30125	Public data	A	L1	ST36	SRR18289378	USA:Wisconsin	Chicken	2020-07	Fowl cholera	0	1	0	23	2278647	449493	0	0	0	0	0	0	0	0	0	0	0	0	0	0	0	0	0	0	0	0	0	0	0	0	0	0	0	99.42	86.81	99.31	0	0	0
35	WI53706PPY30070	Public data	A	L3	ST156	SRR18289379	USA:Wisconsin	Chicken	2020-05	Fowl cholera	0	1	0	69	2402632	216070	0	0	0	0	0	0	0	0	0	0	0	0	0	0	0	0	0	0	0	0	0	0	0	0	0	0	0	99.42	86.81	95.63	95.42	0	0
36	PA19348PPY30042	Public data	A	L3	ST35	SRR18289383	USA:Pennsylvania	Chicken	2020-11	Fowl cholera	0	1	0	48	2326576	141462	0	0	0	0	0	0	0	0	0	0	0	0	0	0	0	0	0	0	0	0	0	0	0	0	0	0	0	99.42	86.81	96.09	0	100	0
37	PA19348PPY30019	Public data	A	L3	ST269	SRR18289384	USA:Pennsylvania	Chicken	2020-03	Fowl cholera	0	1	0	51	2406803	119109	0	0	0	0	0	0	0	0	0	0	0	0	0	0	0	0	0	0	0	0	0	0	0	0	0	0	0	99.14	0	99.31	0	0	0
38	PA16802PPY30074	Public data	A	L3	ST416	SRR18289386	USA:Pennsylvania	Chicken	2020-07	Fowl cholera	0	0	0	79	2220776	110594	0	0	0	0	0	0	0	0	0	0	0	0	0	0	0	0	0	0	0	0	0	0	0	0	0	0	0	99.42	0	98.85	0	0	0
39	PA16802PPY30003	Public data	A	L3	ST3	SRR18289388	USA:Pennsylvania	Chicken	2020-01	Fowl cholera	0	1	0	48	2304008	187604	0	0	0	0	0	0	0	0	0	0	0	0	0	0	0	0	0	0	0	0	0	0	0	0	0	0	0	99.42	0	98.62	0	0	0
40	MO65211PPY30704_2	Public data	A	L3	ST8	SRR18289395	USA:Missouri	Chicken	2020-07	Fowl cholera	0	0	1	82	2235324	51318	0	0	0	0	0	0	0	0	0	0	0	0	0	0	0	0	0	0	0	0	0	0	0	0	0	0	0	99.42	86.81	99.08	92.54	100	0
41	MO65211PPY30703	Public data	A	L3	ST417	SRR18289396	USA:Missouri	Chicken	2020-03	Peritonitis	0	0	0	33	2359020	562334	0	0	0	0	0	0	0	0	0	0	0	0	0	0	0	0	0	0	0	0	0	0	0	0	0	0	0	99.42	0	96.78	93.11	100	0
42	MO65211PPY30702	Public data	A	L1	ST418	SRR18289397	USA:Missouri	Chicken	2020-04	Peritonitis	0	2	0	25	2300374	198502	0	0	0	0	0	0	0	0	0	0	0	0	0	0	0	0	0	0	0	0	0	0	0	0	0	0	0	99.42	0	96.09	0	0	0
43	KY42240PPY30152	Public data	A	L3	ST8	SRR18289398	USA:Kentucky	Chicken	2020-11	Peritonitis	0	0	0	66	2312341	102190	0	0	0	0	0	0	0	0	0	0	0	0	0	0	0	0	0	0	0	0	0	0	0	0	0	0	0	99.42	86.81	99.08	0	100	0
44	KY42240PPY30084	Public data	A	L3	ST405	SRR18289399	USA:Kentucky	Chicken	2020-06	Fowl cholera	0	1	0	21	2434803	601524	0	0	0	0	0	0	0	0	0	0	0	0	0	0	0	0	0	0	0	0	0	0	0	0	0	0	0	99.42	92.69	98.16	94.99	100	0
45	KY42240PPY30083	Public data	B	L3	ST406	SRR18289400	USA:Kentucky	Chicken	2020-06	Fowl cholera	0	1	0	38	2276203	345436	0	0	0	0	0	0	0	0	0	0	0	0	0	0	0	0	0	0	0	0	0	0	0	0	0	0	0	99.42	86.81	99.31	94.24	100	0
46	KY42240PPY30074_2	Public data	A	L3	ST235	SRR18289401	USA:Kentucky	Chicken	2020-05	Septicemia	0	0	0	21	2250465	532079	0	0	0	0	0	0	0	0	0	0	0	0	0	0	0	0	0	0	0	0	0	0	0	0	0	0	0	99.42	86.81	99.31	0	100	0
47	KY42240PPY30073_2	Public data	A	L3	ST3	SRR18289403	USA:Kentucky	Chicken	2020-05	Septicemia	0	1	0	41	2294720	398969	0	0	0	0	0	0	0	0	0	0	0	0	0	0	0	0	0	0	0	0	0	0	0	0	0	0	0	99.42	0	99.08	90.51	0	0
48	KY42240PPY30070	Public data	A	L3	ST407	SRR18289404	USA:Kentucky	Chicken	2020-05	Septicemia	0	0	0	28	2339972	313878	0	0	0	0	0	0	0	0	0	0	0	0	0	0	0	0	0	0	0	0	0	0	0	0	0	0	0	99.42	0	99.08	0	0	0
49	IN47907PPY30129	Public data	A	L5	ST408	SRR18289405	USA:Indiana	Chicken	2020-06	Fowl cholera	0	0	1	36	2216966	153922	0	0	0	0	0	0	0	0	0	0	0	0	0	0	0	0	0	0	0	0	0	0	0	0	0	0	0	99.42	0	99.31	0	100	0
50	IN47907PPY30128_2	Public data	A	L1	ST171	SRR18289406	USA:Indiana	Chicken	2020-06	Cellulitis	0	0	1	50	2322569	198898	0	0	0	0	0	0	0	0	0	0	0	0	0	0	0	0	0	0	0	0	0	0	0	0	0	0	0	98.85	0	99.08	0	0	0
51	IN47907PPY30108	Public data	A	L3	ST235	SRR18289407	USA:Indiana	Chicken	2020-05	Septicemia	0	0	0	31	2239277	185300	0	0	0	0	0	0	0	0	0	0	0	0	0	0	0	0	0	0	0	0	0	0	0	0	0	0	0	99.42	86.36	98.85	0	100	0
52	IA50014PPY30216	Public data	A	L3	ST409	SRR18289409	USA:Iowa	Chicken	2020.11	Fowl cholera	0	1	0	81	2358410	57249	0	0	0	0	0	0	0	0	0	0	0	0	0	0	0	0	0	0	0	0	0	0	0	0	0	0	0	97.99	100	99.08	0	100	0
53	CO80526PPY30340	Public data	A	L3	ST209	SRR18289410	USA:Colorado	Chicken	2020-08	Septicemia	0	0	0	100	2250943	41296	0	0	0	0	0	0	0	0	0	0	0	0	0	0	0	0	0	0	0	0	0	0	0	0	0	0	0	98.28	0	99.31	0	0	0
54	CA95616PPY30057	Public data	A	L3	ST158	SRR18289412	USA:California	Chicken	2020-02	Septicemia	0	0	0	32	2246853	135650	0	0	0	0	0	0	0	0	0	0	0	0	0	0	0	0	0	0	0	0	0	0	0	0	0	0	0	99.42	0	99.08	0	94.75	0
55	PA19348PPY20010	Public data	A	L5	ST159	SRR18289426	USA:Pennsylvania	Chicken	2019-11	Fowl cholera	1	0	1	40	2258475	118137	0	0	0	0	0	0	0	0	0	0	0	0	0	100	0	0	0	0	0	0	0	0	0	0	100	0	0	99.42	0	99.31	0	100	0
56	PA19348PPY20007	Public data	A	L5	ST159	SRR18289427	USA:Pennsylvania	Chicken	2019-08	Fowl cholera	1	1	0	30	2268618	161692	0	0	0	0	0	0	0	0	0	0	0	0	0	100	0	0	0	0	0	0	0	0	0	0	100	0	0	99.42	0	99.31	0	100	0
57	PA19348PPY20006	Public data	A	L3	ST410	SRR18289428	USA:Pennsylvania	Chicken	2019-05	Fowl cholera	0	1	0	29	2270844	200115	0	0	0	0	0	0	0	0	0	0	0	0	0	0	0	0	0	0	0	0	0	0	0	0	0	0	0	99.42	90.71	82.34	94.78	0	0
58	PA16802PPY20074	Public data	A	L3	ST235	SRR18289429	USA:Pennsylvania	Chicken	2019-12	Fowl cholera	0	0	0	27	2248656	238926	0	0	0	0	0	0	0	0	0	0	0	0	0	0	0	0	0	0	0	0	0	0	0	0	0	0	0	99.42	90.71	100	91.15	100	0
59	PA16802PPY20060	Public data	A	L4	ST155	SRR18289430	USA:Pennsylvania	Chicken	2019-11	Fowl cholera	0	0	0	27	2245957	298333	0	0	0	0	0	0	0	0	0	0	0	0	0	0	0	0	0	0	0	0	0	0	0	0	0	0	0	99.42	84.95	99.31	0	0	0
60	PA16802PPY20048	Public data	A	L1	ST411	SRR18289432	USA:Pennsylvania	Chicken	2019-08	Fowl cholera	0	0	0	29	2282324	257868	0	0	0	0	0	0	0	0	0	0	0	0	0	0	0	0	0	0	0	0	0	0	0	0	0	0	0	99.42	86.78	82.34	92.54	0	0
61	PA16802PPY20025	Public data	A	L5	ST159	SRR18289433	USA:Pennsylvania	Chicken	2019-05	Fowl cholera	0	1	0	50	2257567	90162	0	0	0	0	0	0	0	0	0	0	0	0	0	0	0	0	0	0	0	0	0	0	0	0	0	0	0	99.42	0	82.34	0	100	0
62	OH43068PPY20045	Public data	A	L3	ST413	SRR18289366	USA:Ohio	Chicken	2019-01	Fowl cholera	0	1	0	74	2282856	58258	0	0	0	0	0	0	0	0	0	0	0	0	0	0	0	0	0	0	0	0	0	0	0	0	0	0	0	99.42	86.78	82.34	0	100	0
63	MN55108PPY20351	Public data	A	L3	ST66	SRR18289402	USA:Minnesota	Chicken	2019-06	Fowl cholera	0	1	1	68	2299415	66855	0	0	0	0	0	0	0	0	0	0	0	0	0	0	0	0	0	0	0	0	0	0	0	0	0	0	0	99.42	0	82.34	0	0	0
64	PmHuN001	Public data	A	L3	ST402	SRR14253068	China:Hunan	Human	2021-01	Unknown	0	0	0	79	2166884	49952	0	0	0	0	0	0	0	0	0	0	0	0	0	0	0	0	0	0	0	0	0	0	0	0	0	0	0	99.42	0	100	0	0	0
65	PMF0	Public data	A	L3	ST9	GCF_015070975.1	China:Sichuan	Rabbit	2019-05	Unknown	0	0	0	31	2402177	194018	0	0	0	0	0	0	0	0	0	0	0	0	0	0	0	0	0	0	0	0	0	0	0	0	0	0	0	99.42	86.78	99.31	0	100	80.12
66	SD11	Public data	A	L3	ST9	GCF_021474145.1	China:Shandong	Rabbit	2019-11	Septicemia	0	1	0	1	2256546	2256546	0	0	0	0	0	0	0	0	0	0	0	0	0	0	0	0	0	0	0	0	0	0	0	0	0	0	0	99.42	0	99.08	0	100	80.12
67	C51-7	Public data	A	L1	ST129	GCF_004286955.1	China:Jiangsu	Rabbit	1989	Unknown	0	0	0	15	2235993	330186	0	0	0	0	0	0	0	0	0	0	0	0	0	0	0	0	0	0	0	0	0	0	0	0	0	0	0	99.42	86.81	99.08	0	100	0
68	C51-3	Public data	A	L3	ST5	GCF_004287035.1	China:Inner Mongolia	Rabbit	1986	Unknown	0	1	0	25	2265782	252886	0	0	0	0	0	0	0	0	0	0	0	0	0	0	0	0	0	0	0	0	0	0	0	0	0	0	0	99.42	86.81	81.65	0	100	0
69	C51-2	Public data	A	L1	ST129	GCF_004286935.1	China:Henan	Rabbit	1987	Unknown	0	0	0	31	2253947	329901	0	0	0	0	0	0	0	0	0	0	0	0	0	0	0	0	0	0	0	0	0	0	0	0	0	0	0	99.42	86.81	96.78	0	100	0
70	Pm72-4	Public data	A	L1	ST129	GCF_004286965.1	China:Jiangsu	Goose	1972	Unknown	0	0	0	26	2258903	329912	0	0	0	0	0	0	0	0	0	0	0	0	0	0	0	0	0	0	0	0	0	0	0	0	0	0	0	99.42	86.78	81.65	0	100	0
71	9N	Public data	A	L3	ST9	GCF_003061385.1	China:Yunan	Rodent	2016	Unknown	0	1	0	1	2305006	2305006	0	0	0	0	0	0	0	0	0	0	0	0	0	0	0	0	0	0	0	0	0	0	0	0	0	0	0	99.42	86.81	96.78	0	100	80.12
72	20N	Public data	A	L3	ST365	GCF_003061265.1	China:Yunan	Rodent	2016	Unknown	0	0	0	1	2277636	2277636	0	0	0	0	0	0	0	0	0	0	0	0	0	0	0	0	0	0	0	0	0	0	0	0	0	0	0	99.42	0	98.62	0	0	0
73	HN02	Public data	A	L3	ST324	GCF_006232065.1	China:Unknown	Sheep	2018	Unknown	0	1	0	1	2333292	2333292	0	0	0	0	0	0	0	0	0	0	0	0	0	0	0	0	0	0	0	0	0	0	0	0	0	0	0	99.42	0	0	0	0	0
74	HN01	Public data	A	L3	ST320	GCF_006232125.1	China:Unknown	Goat	2018	Unknown	0	2	0	1	2349898	2349898	0	0	0	0	0	0	0	0	0	0	0	0	0	0	0	0	0	0	0	0	0	0	0	0	0	0	0	99.42	0	0	0	0	0
75	PMWSG-4	Public data	A	L1	ST129	GCF_019134675.1	China:Guangdong	Duck	2018-06	Fowl cholera	0	1	0	2	2384268	2379221	0	0	0	0	0	0	0	0	0	0	0	0	0	99.88	0	100	0	0	94.65	0	0	0	0	0	0	0	0	99.42	86.81	99.31	0	100	0
76	HB02	Public data	A	L1	ST129	GCF_001661585.1	China:Hubei	Duck	2010	Fowl cholera	0	0	0	46	2213604	139314	0	0	0	0	0	0	0	0	0	0	0	0	0	0	0	0	0	0	0	0	0	0	0	0	0	0	0	100	89.04	96.78	0	100	0
77	HB01	Public data	A	L3	ST79	GCF_001663095.1	China:Hubei	Cattle	2010-12	Pneumonic	0	1	0	1	2416068	2416068	0	0	0	0	0	0	0	0	0	0	0	0	0	0	0	0	0	0	0	0	0	0	0	0	0	0	0	100	0	99.31	0	100	0
78	Q	Public data	A	L1	ST129	GCF_009739555.1	China:Chongqing	Duck	2010	Unknown	0	0	0	1	2278563	2278563	0	0	0	0	0	0	0	0	0	0	0	0	0	0	0	0	0	0	0	0	0	0	0	0	0	0	0	99.14	86.81	95.63	0	100	0
79	HN141014	Public data	A	L1	ST129	GCF_001670425.2	China:Hainan	Duck	2014	Unknown	0	0	0	16	2283230	358440	0	0	0	0	0	0	0	0	0	0	0	0	0	0	0	0	0	0	0	0	0	0	0	0	0	0	0	98.85	86.81	96.09	0	100	0
80	DY120818	Public data	A	L1	ST129	GCF_001670445.1	China:Sichuan	Duck	2012	Unknown	0	0	0	15	2283138	358440	0	0	0	0	0	0	0	0	0	0	0	0	0	0	0	0	0	0	0	0	0	0	0	0	0	0	0	98.56	86.81	99.31	0	100	0
81	RCAD0276	Public data	A	L1	ST129	GCF_001670455.1	China:Sichuan	Duck	2015	Unknown	0	0	0	15	2216788	530189	0	0	0	0	0	0	0	0	0	0	0	0	0	0	0	0	0	0	0	0	0	0	0	0	0	0	0	98.85	86.81	98.85	0	100	0
82	RCAD0259	Public data	A	L1	ST129	GCF_003428945.1	China:Sichuan	Duck	2015	Unknown	0	0	1	1	2386620	2386620	99.67	0	0	0	0	100	0	0	0	0	0	0	0	0	0	0	0	0	98.02	0	0	0	0	0	0	0	100	99.14	86.78	98.62	0	100	0
83	GH161213	Public data	A	L1	ST342	GCF_009901975.1	China:Sichuan	Duck	2016	Unknown	1	0	0	19	2296236	366346	0	0	0	0	0	0	0	100	99.88	100	0	0	0	100	0	100	0	0	94.65	99.69	0	0	0	0	0	0	0	95.4	86.81	99.08	0	100	0
84	C48-1	Public data	A	L1	ST129	GCF_004286945.1	China:Jiangsu	Chicken	1953	Unknown	0	0	0	15	2304775	255746	0	0	0	0	0	0	0	0	0	0	0	0	0	0	0	0	0	0	0	0	0	0	0	0	0	0	0	95.4	88.4	96.78	0	100	0
85	Pm64	Public data	A	L3	ST79	GCF_019754275.1	China:Jilin	Cattle	2020	Unknown	0	0	0	1	2424216	2424216	0	0	0	0	0	0	0	0	0	0	0	0	0	0	0	0	0	0	0	0	0	0	0	0	0	0	0	98.85	0	98.85	0	100	0
86	Pm3	Public data	A	L3	ST79	GCF_019754255.1	China:Jilin	Cattle	2020	Unknown	0	0	0	1	2386471	2386471	0	0	0	0	0	0	0	0	0	0	0	0	0	0	0	0	0	0	0	0	0	0	0	0	0	0	0	98.85	0	99.08	0	100	0
87	Yak	Public data	B	L2	ST122	GCF_017815735.1	China:Tibet	Cattle	2018	Unknown	0	1	0	1	2331688	2331688	0	0	0	0	0	0	0	0	0	0	0	0	0	0	0	0	0	0	0	0	0	0	0	0	0	0	0	98.85	86.81	99.31	0	100	0
88	CQ7	Public data	A	L3	ST7	GCF_009739575.1	China:Chongqing	Cattle	2013	Pneumonic	0	0	0	1	2243276	2243276	0	0	0	0	0	0	0	0	0	0	0	0	0	0	0	0	0	0	0	0	0	0	0	0	0	0	0	98.85	0	99.08	95.31	94.75	0
89	cs	Public data	A	L6	ST404	GCF_022436465.1	China:Hunan	Pig	2019	Unknown	0	0	0	82	2598625	84081	0	0	0	0	0	0	0	0	0	0	0	0	0	0	0	100	0	0	0	0	0	0	0	0	0	0	0	98.85	0	96.32	87.72	100	0
90	C44-1	Public data	B	L2	ST122	GCF_004287045.1	China:Zhejiang	Pig	1955	Unknown	0	0	0	33	2234507	237642	0	0	0	0	0	0	0	0	0	0	0	0	0	0	0	0	0	0	0	0	0	0	0	0	0	0	0	98.56	86.81	99.31	91.05	94.75	0
91	SH04	Public data	A	L6	ST74	GCF_002750755.1	China:Shanghai	Pig	2014	Unknown	0	0	0	75	2398365	134067	0	0	0	0	0	0	0	0	0	0	0	0	0	0	0	0	0	0	0	0	0	0	0	0	0	0	0	98.85	86.81	96.09	0	0	0
92	SH06	Public data	A	L6	ST74	GCF_002750885.1	China:Shanghai	Pig	2014	Unknown	1	1	0	54	2422636	236861	0	0	0	0	0	0	0	99.75	0	0	0	0	0	0	0	0	0	0	0	0	0	0	0	0	0	0	0	99.14	86.81	98.16	0	0	0
93	SH05	Public data	A	L3	ST9	GCF_002750875.1	China:Shanghai	Pig	2014	Unknown	0	0	0	35	2438825	257295	0	0	0	0	0	0	0	0	0	0	0	0	0	0	0	100	0	0	0	0	0	0	0	0	0	0	0	98.85	0	96.32	0	100	80.12
94	SH03	Public data	A	L6	ST74	GCF_002750815.1	China:Shanghai	Pig	2014	Unknown	0	0	0	27	2456549	319554	0	0	0	0	0	0	0	0	0	0	0	0	0	0	0	0	0	0	0	0	0	0	0	0	0	0	0	95.4	86.81	99.31	0	0	0
95	SH02	Public data	D	L6	ST50	GCF_002750835.1	China:Shanghai	Pig	2014	Unknown	1	0	0	25	2355740	196045	0	0	0	0	0	0	0	0	0	0	0	0	0	0	0	100	0	0	0	0	0	0	0	0	0	0	0	98.56	0	99.31	0	0	0
96	SH01	Public data	D	L6	ST50	GCF_002817545.1	China:Shanghai	Pig	2014	Unknown	0	0	0	24	2361492	348796	0	0	0	0	0	0	0	0	0	0	0	0	0	0	0	100	0	0	0	0	0	0	0	0	0	0	0	95.4	0	99.31	0	0	0
97	CQ2	Public data	A	L3	ST79	GCF_002891825.2	China:Chongqing	Pig	2013	Unknown	0	1	0	1	2363600	2363600	0	0	0	0	0	0	0	0	0	0	0	0	0	0	0	0	0	0	0	0	0	0	0	0	0	0	0	95.4	0	98.85	0	100	0
98	CQ6	Public data	A	L3	ST79	GCF_002891845.2	China:Chongqing	Pig	2013	Unknown	0	1	0	1	2354071	2354071	0	0	0	0	0	0	0	0	0	0	0	0	0	0	0	0	0	0	0	0	0	0	0	0	0	0	0	95.4	0	99.08	0	100	0
99	B	Public data	B	L2	ST122	GCF_002893985.1	China:Chongqing	Pig	2013	Unknown	0	1	0	32	2311006	172175	0	0	0	0	0	0	0	0	0	0	0	0	0	0	0	0	0	0	0	0	0	0	0	0	0	0	0	99.42	86.81	99.31	0	94.75	0
100	Pm-CS-D	Public data	A	L1	ST129	GCF_022488925.1	China:Hunan	Pig	2019	Unknown	0	0	0	49	2274155	335058	0	0	0	0	0	0	0	0	0	0	0	0	0	0	0	0	0	0	0	0	0	0	0	0	0	0	0	99.14	86.81	99.31	0	100	0
101	PM8-6	Public data	A	L3	ST13	GCF_006351865.1	China:Hunan	Pig	2015	Unknown	0	1	0	1	2448652	2448652	0	0	0	0	0	0	0	0	0	0	0	0	0	0	0	100	0	0	0	0	0	0	0	0	0	0	0	99.14	0	82.34	0	100	0
102	PM8-1	Public data	A	L3	ST13	GCF_003402875.1	China:Hunan	Pig	2015	Unknown	0	1	0	1	2449542	2449542	0	0	0	0	0	0	0	0	0	0	0	0	0	0	0	100	0	0	0	0	0	0	0	0	0	0	0	98.56	0	82.34	0	100	0
103	HND21	Public data	D	L6	ST50	GCF_013013675.1	China:Chongqing	Pig	2017	Septicemia	0	1	0	34	2370696	197592	0	0	0	0	0	0	0	0	0	0	0	0	0	0	0	99.92	0	0	0	0	0	0	0	0	0	0	0	98.85	0	82.34	0	0	0
104	HND20	Public data	D	L6	ST50	GCF_013013645.1	China:Chongqing	Pig	2017	Septicemia	0	1	0	41	2495342	199083	0	0	0	0	0	0	98.46	0	99.88	100	0	0	0	100	0	0	99.83	0	98.19	0	0	0	99.79	100	0	0	0	99.42	0	96.09	0	0	0
105	HND19	Public data	D	L6	ST50	GCF_013013625.1	China:Chongqing	Pig	2017	Septicemia	0	1	0	22	2271103	235396	0	0	0	0	0	0	0	0	0	0	0	0	0	0	0	0	0	0	0	0	0	0	0	0	0	0	0	98.85	0	100	0	0	0
106	HND18	Public data	D	L6	ST50	GCF_013013585.1	China:Chongqing	Pig	2017	Septicemia	0	1	0	33	2466065	233401	0	0	0	0	0	0	98.46	0	99.88	100	0	0	0	100	0	0	99.92	0	98.19	0	0	0	0	0	0	0	0	98.85	0	98.62	0	0	0
107	HND17	Public data	D	L6	ST50	GCF_013013565.1	China:Chongqing	Pig	2017	Septicemia	0	0	0	36	2295946	255481	0	0	0	0	0	0	0	0	0	0	0	0	0	0	0	0	0	0	0	0	0	0	0	0	0	0	0	99.42	0	98.62	0	0	0
108	HND16	Public data	D	L6	ST50	GCF_013013535.1	China:Chongqing	Pig	2017	Septicemia	0	1	0	39	2350376	229304	0	0	0	0	0	0	0	0	99.88	0	0	0	0	99.88	0	0	100	0	0	0	0	0	0	0	0	0	0	100	0	82.34	0	0	0
109	HND15	Public data	D	L6	ST50	GCF_013013525.1	China:Chongqing	Pig	2017	Septicemia	1	1	0	32	2312138	246254	0	0	0	0	0	0	0	0	0	0	0	0	0	0	0	0	0	0	0	0	0	0	0	0	0	0	0	99.14	0	82.34	0	0	0
110	HND14	Public data	D	L6	ST50	GCF_013013545.1	China:Chongqing	Pig	2017	Septicemia	0	1	0	30	2397294	233263	0	0	0	0	0	0	98.46	0	99.88	100	0	0	0	100	0	0	0	0	94.32	0	0	0	0	0	0	0	0	99.42	0	82.34	0	0	0
111	HND13	Public data	D	L6	ST287	GCF_013013505.1	China:Chongqing	Pig	2017	Septicemia	0	0	0	20	2221531	196998	0	0	0	0	0	0	0	0	0	0	0	0	0	0	0	0	0	99.74	98.19	0	0	0	0	0	0	0	0	99.42	0	99.31	90.94	0	0
112	HND12	Public data	D	L6	ST287	GCF_013013425.1	China:Chongqing	Pig	2017	Septicemia	0	0	0	20	2223058	198220	0	0	0	0	0	0	0	0	0	0	0	0	0	0	0	0	0	99.74	98.19	0	0	0	0	0	0	0	0	99.42	0	99.08	90.94	0	0
113	HND11	Public data	D	L6	ST50	GCF_013013475.1	China:Chongqing	Pig	2017	Septicemia	0	1	0	24	2397242	631491	0	0	0	0	0	0	0	0	0	0	0	0	0	100	0	100	0	0	0	0	0	0	0	0	0	0	0	99.42	0	98.39	0	0	0
114	HND10	Public data	D	L6	ST50	GCF_013013455.1	China:Chongqing	Pig	2017	Septicemia	1	0	0	48	2389954	245666	0	0	0	0	0	0	0	0	0	0	0	0	0	0	0	99.92	0	0	94.65	0	0	0	0	0	0	0	0	100	0	99.31	0	0	0
115	HND09	Public data	D	L6	ST50	GCF_013013405.1	China:Chongqing	Pig	2017	Septicemia	0	1	0	28	2391838	233263	0	0	0	0	0	0	98.46	0	99.88	99.88	0	0	0	100	0	0	0	0	98.19	0	0	0	0	0	0	0	0	98.85	0	99.31	0	0	0
116	HND08	Public data	D	L6	ST50	GCF_013013435.1	China:Chongqing	Pig	2017	Septicemia	0	0	0	35	2297393	247185	0	0	0	0	0	0	0	0	0	0	0	0	0	0	0	0	0	0	0	0	0	0	0	0	0	0	0	99.42	0	81.88	0	0	0
117	HND07	Public data	D	L6	ST50	GCF_013013305.1	China:Chongqing	Pig	2017	Septicemia	0	1	0	34	2349320	245665	0	0	0	0	0	0	0	0	99.88	0	0	0	0	0	0	99.92	0	0	0	0	0	0	0	0	0	0	0	99.42	0	98.62	0	0	0
118	HND06	Public data	D	L6	ST50	GCF_013013345.1	China:Chongqing	Pig	2017	Septicemia	0	0	0	48	2321846	160985	0	0	0	0	0	0	0	0	0	0	0	0	0	0	0	0	0	0	0	0	0	0	0	0	0	0	0	99.71	0	99.08	0	0	0
119	HND05	Public data	A	L3	ST50	GCF_013013365.1	China:Chongqing	Pig	2017	Septicemia	0	2	0	23	2292850	186321	0	0	0	0	0	0	0	0	0	0	0	0	0	0	0	0	0	0	0	0	0	0	0	0	0	0	0	99.71	0	82.34	0	0	0
120	HND04	Public data	D	L6	ST151	GCF_013013315.1	China:Chongqing	Pig	2017	Septicemia	0	1	0	31	2370279	255480	0	0	0	0	0	0	0	0	0	0	0	0	0	0	0	0	0	0	0	0	0	0	0	0	0	0	0	100	0	82.34	0	0	0
121	HND03	Public data	D	L6	ST50	GCF_013013355.1	China:Chongqing	Pig	2017	Septicemia	0	0	0	35	2383393	220758	0	0	0	0	0	0	0	0	0	0	0	0	0	0	0	100	0	0	0	0	0	0	0	0	0	0	0	99.71	0	82.34	0	0	0
122	HND02	Public data	D	L6	ST287	GCF_013013245.1	China:Chongqing	Pig	2017	Septicemia	1	0	0	41	2340253	188071	0	0	0	0	0	0	0	99.88	99.75	99.88	0	0	0	100	0	100	0	0	0	0	0	0	0	0	0	0	0	95.4	0	82.34	90.94	0	0
123	HND01	Public data	D	L6	ST50	GCF_013013235.1	China:Chongqing	Pig	2017	Septicemia	0	1	0	51	2397230	245603	0	0	0	0	0	0	0	0	99.88	0	0	0	0	100	0	99.92	0	0	0	0	0	0	0	0	0	0	0	98.56	0	82.34	0	0	0
124	1B	Public data	A	L3	ST79	SRR2348198	China:Inner Mongolia	Pig	2013	Unknown	0	0	0	73	2324858	144613	0	0	0	0	0	0	0	0	0	0	0	0	0	0	0	0	0	0	0	0	0	0	0	0	0	0	0	98.85	0	98.39	0	100	0
125	AKS2022-HT5	Public data	A	L3	Unknown	NZ_CP134046.1	China: Gansu	Rodent	2022	Unknown	0	0	0	1	2347109	2347109	0	0	0	0	0	0	0	0	0	0	0	0	0	0	0	0	0	0	0	0	0	0	0	0	0	0	0	94.54	0	99.08	89.55	0	0
126	LXSS001	Public data	A	L6	ST302	GCF_029224005.1	China:Fujian	Rabbit	2022	Unknown	0	1	0	1	2480671	2480671	0	0	0	0	0	0	0	0	0	0	0	0	0	0	0	0	0	0	0	0	0	0	0	0	0	0	0	99.71	0	98.85	92.22	0	0
127	PM2736	Public data	A	L1	ST37	SRR23502025	Australia	Chicken	2021	Fowl cholera	0	0	0	59	2294536	243211	0	0	0	0	0	0	0	0	0	0	0	0	0	0	0	0	0	0	0	0	0	0	0	0	0	0	0	95.4	0	96.09	89.34	0	0
128	PM1455	Public data	A	L1	ST30	SRR23502026	Australia	Chicken	2011	Fowl cholera	0	0	0	51	2231720	219699	0	0	0	0	0	0	0	0	0	0	0	0	0	0	0	0	0	0	0	0	0	0	0	0	0	0	0	95.4	0	96.09	95.31	0	0
129	PM1434	Public data	A	L3	ST7	SRR23502027	Australia	Chicken	2010	Fowl cholera	0	0	0	26	2208852	349744	0	0	0	0	0	0	0	0	0	0	0	0	0	0	0	0	0	0	0	0	0	0	0	0	0	0	0	99.14	0	81.88	95.31	0	0
130	PM1267	Public data	A	L3	ST142	SRR23502028	Australia	Chicken	2008	Fowl cholera	0	0	0	38	2259002	246869	0	0	0	0	0	0	0	0	0	0	0	0	0	0	0	0	0	0	0	0	0	0	0	0	0	0	0	95.4	0	98.16	91.15	0	0
131	PM140	Public data	A	L1	ST34	SRR23502029	Australia	Chicken	1994	Fowl cholera	0	0	0	63	2316980	322052	0	0	0	0	0	0	0	0	0	0	0	0	0	0	0	0	0	0	0	0	0	0	0	0	0	0	0	95.4	0	96.09	89.34	0	0
132	PM83	Public data	A	L3	ST24	SRR23502030	Australia	Chicken	Unknown	Fowl cholera	0	0	0	23	2264632	357883	0	0	0	0	0	0	0	0	0	0	0	0	0	0	0	0	0	0	0	0	0	0	0	0	0	0	0	100	0	100	0	0	80.12
133	PM81	Public data	A	L3	ST23	SRR23502031	Australia	Chicken	Unknown	Fowl cholera	0	0	0	25	2235836	448430	0	0	0	0	0	0	0	0	0	0	0	0	0	0	0	0	0	0	0	0	0	0	0	0	0	0	0	95.4	0	97.24	93.07	0	0
134	Alim_FC_1003	Public data	B	L2	ST122	GCF_028826065.1	Bangladesh	Chicken	2020	Fowl cholera	0	1	0	42	2370634	163921	0	0	0	0	0	0	0	100	99.75	99.88	0	0	0	100	0	100	0	0	0	0	0	0	0	0	0	0	0	99.42	0	98.62	0	0	0
135	PF4	Public data	A	L3	ST428	SRR22350283	China:Fujian	Rabbit	2020	Unknown	0	1	0	1	2495991	2495991	0	0	0	0	0	0	0	0	0	0	0	0	0	0	0	0	0	0	0	0	0	0	0	0	0	0	0	100	0	100	0	0	80.12
136	PF3	Public data	A	L3	ST430	SRR22350150	China:Fujian	Rabbit	2021	Unknown	0	2	0	1	2461534	2461534	0	0	0	0	0	0	0	0	0	0	0	0	0	0	0	0	0	0	0	0	0	0	0	0	0	0	0	100	0	100	0	0	80.12
137	PF2	Public data	A	L3	ST430	SRR22350149	China:Fujian	Rabbit	2020	Unknown	0	2	0	1	2482587	2482587	0	0	0	0	0	0	0	0	0	0	0	0	0	0	0	0	0	0	0	0	0	0	0	0	0	0	0	100	0	100	0	0	80.12
138	PF13	Public data	A	L3	ST431	SRR22350540	China:Fujian	Rabbit	2021	Unknown	0	2	0	2	2463826	2203206	0	0	0	0	0	0	0	0	0	0	0	0	0	0	0	0	0	0	0	0	0	0	0	0	0	0	0	100	0	100	0	0	80
139	PF19	Public data	A	L3	ST430	SRR22354643	China:Fujian	Rabbit	2021	Unknown	0	3	0	1	2461989	2461989	0	0	0	0	0	0	0	0	0	0	0	0	0	0	0	0	0	0	0	0	0	0	0	0	0	0	0	100	0	100	0	0	80.12
140	PF18	Public data	A	L3	ST428	SRR22353578	China:Fujian	Rabbit	2021	Unknown	0	2	0	1	2496019	2496019	0	0	0	0	0	0	0	0	0	0	0	0	0	0	0	0	0	0	0	0	0	0	0	0	0	0	0	100	0	100	0	0	80.12
141	PF17	Public data	A	L3	ST430	SRR22353685	China:Fujian	Rabbit	2021	Unknown	0	2	0	1	2461646	2461646	0	0	0	0	0	0	0	0	0	0	0	0	0	0	0	0	0	0	0	0	0	0	0	0	0	0	0	100	0	100	0	0	80.12
142	PF16	Public data	A	L3	ST428	SRR22353686	China:Fujian	Rabbit	2021	Unknown	0	1	0	1	2496019	2496019	0	0	0	0	0	0	0	0	0	0	0	0	0	0	0	0	0	0	0	0	0	0	0	0	0	0	0	100	0	100	0	0	80.12
143	PF15	Public data	A	L3	ST431	SRR22353683	China:Fujian	Rabbit	2022	Unknown	0	1	0	1	2463975	2463975	0	0	0	0	0	0	0	0	0	0	0	0	0	0	0	0	0	0	0	0	0	0	0	0	0	0	0	100	0	100	0	0	80
144	PF8	Public data	A	L3	ST430	SRR22350522	China:Fujian	Rabbit	2021	Unknown	0	2	0	1	2461504	2461504	0	0	0	0	0	0	0	0	0	0	0	0	0	0	0	0	0	0	0	0	0	0	0	0	0	0	0	100	0	100	0	0	80.12
145	PF14	Public data	A	L3	ST428	SRR22350553	China:Fujian	Rabbit	2021	Unknown	0	1	0	1	2496037	2496037	0	0	0	0	0	0	0	0	0	0	0	0	0	0	0	0	0	0	0	0	0	0	0	0	0	0	0	100	0	100	0	0	80.12
146	PF12	Public data	A	L3	ST428	SRR22350539	China:Fujian	Rabbit	2021	Unknown	0	1	0	1	2496027	2496027	0	0	0	0	0	0	0	0	0	0	0	0	0	0	0	0	0	0	0	0	0	0	0	0	0	0	0	100	0	100	0	0	80.12
147	PF11	Public data	A	L3	ST430	SRR22350554	China:Fujian	Rabbit	2022	Unknown	0	2	0	1	2461682	2461682	0	0	0	0	0	0	0	0	0	0	0	0	0	0	0	0	0	0	0	0	0	0	0	0	0	0	0	100	0	100	0	0	80.12
148	PF10	Public data	A	L3	ST428	SRR22350526	China:Fujian	Rabbit	2021	Unknown	0	1	0	1	2496048	2496048	0	0	0	0	0	0	0	0	0	0	0	0	0	0	0	0	0	0	0	0	0	0	0	0	0	0	0	100	0	100	0	0	80.12
149	PF9	Public data	A	L3	ST428	SRR22350525	China:Fujian	Rabbit	2021	Unknown	0	1	0	1	2496043	2496043	0	0	0	0	0	0	0	0	0	0	0	0	0	0	0	0	0	0	0	0	0	0	0	0	0	0	0	100	0	100	0	0	80.12
150	PF7	Public data	A	L3	ST430	SRR22350521	China:Fujian	Rabbit	2021	Unknown	0	2	0	1	2461707	2461707	0	0	0	0	0	0	0	0	0	0	0	0	0	0	0	0	0	0	0	0	0	0	0	0	0	0	0	100	0	100	0	0	80.12
151	PF6	Public data	A	L3	ST428	SRR22350286	China:Fujian	Rabbit	2022	Unknown	0	1	0	1	2495991	2495991	0	0	0	0	0	0	0	0	0	0	0	0	0	0	0	0	0	0	0	0	0	0	0	0	0	0	0	100	0	100	0	0	80.12
152	PF5	Public data	A	L3	ST430	SRR22350285	China:Fujian	Rabbit	2021	Unknown	0	2	0	1	2461710	2461710	0	0	0	0	0	0	0	0	0	0	0	0	0	0	0	0	0	0	0	0	0	0	0	0	0	0	0	100	0	100	0	0	80.12
153	PF1	Public data	A	L3	ST428	SRR22350284	China:Fujian	Rabbit	2020	Unknown	0	1	0	2	2495990	2442044	0	0	0	0	0	0	0	0	0	0	0	0	0	0	0	0	0	0	0	0	0	0	0	0	0	0	0	100	0	100	0	0	80.12
154	AH09	Public data	A	L3	Unknown	CP090521.1	China:Anhui	Rabbit	2016	Unknown	0	0	0	1	2271315	2271315	0	0	0	0	0	0	0	0	0	0	0	0	0	0	0	0	0	0	0	0	0	0	0	0	0	0	0	100	0	100	0	0	80.12
155	s4	Public data	A	L3	ST430	SRR16146710	China:Fujian	Rabbit	2020	Unknown	0	1	0	2	2055992	1781242	0	0	0	0	0	0	0	0	0	0	0	0	0	0	0	0	0	0	0	0	0	0	0	0	0	0	0	100	0	100	0	0	80.12
156	GS2020-X2	Public data	A	L3	Unknown	GCF_022637295.1	China: Gansu	Rodent	2020	Septicemia	0	1	0	1	2438952	2438952	0	0	0	0	0	0	0	0	0	0	0	0	0	0	0	0	0	0	0	0	0	0	0	0	0	0	0	94.54	0	99.08	91.79	0	0
157	HNA20	Public data	A	L3	ST13	GCF_013013205.1	China:Hunan	Pig	2017	Unknown	0	0	0	20	2367017	213748	0	0	0	0	0	0	0	0	0	0	0	0	0	0	0	0	0	0	0	0	0	0	0	0	0	0	0	98.85	0	99.31	0	0	0
158	HNA19	Public data	A	L3	ST13	GCF_013013165.1	China:Hunan	Pig	2017	Unknown	0	0	0	32	2368615	213748	0	0	0	0	0	0	0	0	0	0	0	0	0	0	0	0	0	0	0	0	0	0	0	0	0	0	0	98.85	0	99.31	0	0	0
159	HNA18	Public data	A	L3	ST13	GCF_013013175.1	China:Hunan	Pig	2017	Unknown	0	0	0	29	2367704	213748	0	0	0	0	0	0	0	0	0	0	0	0	0	0	0	0	0	0	0	0	0	0	0	0	0	0	0	98.85	0	99.31	0	0	0
160	HNA17	Public data	A	L3	Unknown	GCF_013013135.1	China:Hunan	Pig	2017	Unknown	0	0	0	30	2366559	217294	0	0	0	0	0	0	0	0	0	0	0	0	0	0	0	0	0	0	0	0	0	0	0	0	0	0	0	98.85	0	99.31	0	0	0
161	HNA16	Public data	A	L6	Unknown	GCF_013012025.1	China:Hunan	Pig	2017	Unknown	0	0	0	18	2347398	279510	0	0	0	0	0	0	0	0	0	0	0	0	0	0	0	0	0	0	0	0	0	0	0	0	0	0	0	99.71	0	98.85	0	0	0
162	HNA15	Public data	A	L3	ST13	GCF_013013125.1	China:Hunan	Pig	2017	Unknown	0	0	0	29	2353938	175000	0	0	0	0	0	0	0	0	0	0	0	0	0	0	0	0	0	0	0	0	0	0	0	0	0	0	0	98.85	0	99.31	0	0	0
163	HNA14	Public data	A	L3	ST13	GCF_013013075.1	China:Hunan	Pig	2017	Unknown	0	0	0	30	2354730	175000	0	0	0	0	0	0	0	0	0	0	0	0	0	0	0	0	0	0	0	0	0	0	0	0	0	0	0	98.85	0	99.31	0	0	0
164	HNA13	Public data	A	L3	ST13	GCF_013013085.1	China:Hunan	Pig	2017	Unknown	0	0	0	31	2324144	205726	0	0	0	0	0	0	0	0	0	0	0	0	0	0	0	0	0	0	0	0	0	0	0	0	0	0	0	98.85	0	99.31	0	0	0
165	HNA09	Public data	A	L3	ST13	GCF_013012975.1	China:Hunan	Pig	2017	Unknown	0	0	0	26	2328783	198277	0	0	0	0	0	0	0	0	0	0	0	0	0	0	0	0	0	0	0	0	0	0	0	0	0	0	0	98.85	0	99.31	0	0	0
166	HNA08	Public data	A	L3	Unknown	GCF_013013025.1	China:Hunan	Pig	2017	Unknown	0	0	0	29	2356444	215819	0	0	0	0	0	0	0	0	0	0	0	0	0	0	0	0	0	0	0	0	0	0	0	0	0	0	0	98.85	0	99.31	0	0	0
167	HNA07	Public data	A	L6	ST74	GCF_013012945.1	China:Hunan	Pig	2017	Unknown	0	0	0	19	2353465	279507	0	0	0	0	0	0	0	0	0	0	0	0	0	0	0	0	0	0	0	0	0	0	0	0	0	0	0	99.71	0	98.85	0	0	0
168	HNA06	Public data	A	L6	ST27	GCF_013012965.1	China:Hunan	Pig	2017	Unknown	0	0	0	36	2426467	235919	0	0	0	0	0	0	0	0	0	0	0	0	0	0	0	0	0	0	0	0	0	0	0	0	0	0	0	99.71	0	98.85	0	0	0
169	HNA05	Public data	A	L6	ST74	GCF_013012905.1	China:Hunan	Pig	2017	Unknown	0	0	0	19	2384837	312068	0	0	0	0	0	0	0	0	0	0	0	0	0	0	0	0	0	0	0	0	0	0	0	0	0	0	0	99.71	0	98.85	0	0	0
170	HNA04	Public data	A	L6	ST74	GCF_013012855.1	China:Hunan	Pig	2017	Unknown	0	0	0	32	2369636	200735	0	0	0	0	0	0	0	0	0	0	0	0	0	0	0	0	0	0	0	0	0	0	0	0	0	0	0	99.71	0	98.85	0	0	0
171	HNA03	Public data	A	L3	ST13	GCF_013012885.1	China:Hunan	Pig	2017	Unknown	0	1	0	66	2309445	198343	0	0	0	0	0	0	0	0	0	0	0	0	0	0	0	0	0	0	0	0	0	0	0	0	0	0	0	98.85	0	99.31	0	0	0
172	HNA02	Public data	A	L6	Unknown	GCF_013012895.1	China:Hunan	Pig	2017	Unknown	0	0	0	18	2337312	279516	0	0	0	0	0	0	0	0	0	0	0	0	0	0	0	0	0	0	0	0	0	0	0	0	0	0	0	99.71	0	98.85	0	0	0
173	HNA01	Public data	A	L3	ST7	GCF_013012845.1	China:Hunan	Pig	2017	Unknown	0	0	0	29	2275427	348864	0	0	0	0	0	0	0	0	0	0	0	0	0	0	0	0	0	0	0	0	0	0	0	0	0	0	0	99.14	0	81.88	95.31	0	0
174	HN05	Public data	D	L6	ST50	GCF_013012805.1	China:Hunan	Pig	2017	Unknown	0	0	0	51	2323948	131253	0	0	0	0	0	0	0	0	0	0	0	0	0	0	0	0	0	0	0	0	0	0	0	0	0	0	0	99.42	0	99.08	0	0	0
175	HN04	Public data	A	L2	ST122	GCF_013012825.1	China:Hunan	Pig	2017	Unknown	0	0	1	103	2219289	63785	0	0	0	0	0	0	0	0	0	0	0	0	0	0	0	0	0	0	0	0	0	0	0	0	0	0	0	99.42	0	98.62	91.05	0	0
176	F	Public data	A	L3	ST9	GCF_002859925.1	China:Chongqing	Cow	2013	Unknown	0	0	0	1	2255510	2255510	0	0	0	0	0	0	0	0	0	0	0	0	0	0	0	0	0	0	0	0	0	0	0	0	0	0	0	100	0	100	0	0	80.12
177	Ban-PM7	Public data	B	L2	ST122	GCF_014338465.1	Bangladesh	Chicken	2017	Fowl cholera	0	1	0	1	2408436	2408436	0	0	0	0	0	0	0	100	99.75	99.88	0	0	0	100	0	100	0	0	0	89.56	0	0	0	0	0	0	0	99.42	0	98.62	0	0	0
178	Ban-PM4	Public data	B	L2	ST122	GCF_014338445.1	Bangladesh	Chicken	2017	Fowl cholera	0	1	0	1	2408285	2408285	0	0	0	0	0	0	0	100	99.75	99.88	0	0	0	100	0	100	0	0	0	89.56	0	0	0	0	0	0	0	99.42	0	98.62	0	0	0
179	PM1768	Public data	A	L3	ST20	SRR10485147	Australia	Chicken	2009	Fowl cholera	0	0	0	31	2243382	167597	0	0	0	0	0	0	0	0	0	0	0	0	0	0	0	0	0	0	0	0	0	0	0	0	0	0	0	99.14	0	81.65	0	0	0
180	PM1767	Public data	A	L3	ST20	SRR10485148	Australia	Chicken	2009	Fowl cholera	0	0	0	26	2203355	518141	0	0	0	0	0	0	0	0	0	0	0	0	0	0	0	0	0	0	0	0	0	0	0	0	0	0	0	99.14	0	81.65	0	0	0
181	PM1766	Public data	A	L3	ST20	SRR10485149	Australia	Chicken	2009	Fowl cholera	0	0	0	24	2204305	518367	0	0	0	0	0	0	0	0	0	0	0	0	0	0	0	0	0	0	0	0	0	0	0	0	0	0	0	99.14	0	81.65	0	0	0
182	PM1635	Public data	A	L1	ST20	SRR10485183	Australia	Chicken	2012	Fowl cholera	0	0	0	78	2354755	320090	0	0	0	0	0	0	0	0	0	0	0	0	0	0	0	0	0	0	0	0	0	0	0	0	0	0	0	99.14	0	81.65	95.31	0	0
183	PM1634	Public data	A	L1	ST20	SRR10485184	Australia	Chicken	2012	Fowl cholera	0	0	0	85	2354510	213226	0	0	0	0	0	0	0	0	0	0	0	0	0	0	0	0	0	0	0	0	0	0	0	0	0	0	0	99.14	0	81.65	0	0	0
184	PM1615	Public data	A	L1	ST20	SRR10485186	Australia	Chicken	2012	Fowl cholera	0	0	0	79	2355061	320210	0	0	0	0	0	0	0	0	0	0	0	0	0	0	0	0	0	0	0	0	0	0	0	0	0	0	0	99.14	0	81.65	0	0	0
185	PM1614	Public data	A	L1	ST20	SRR10485187	Australia	Chicken	2012	Fowl cholera	0	0	0	80	2354770	217214	0	0	0	0	0	0	0	0	0	0	0	0	0	0	0	0	0	0	0	0	0	0	0	0	0	0	0	99.14	0	81.65	0	0	0
186	PM1430	Public data	A	L3	ST20	SRR10485188	Australia	Chicken	2010	Fowl cholera	0	0	0	33	2203203	192306	0	0	0	0	0	0	0	0	0	0	0	0	0	0	0	0	0	0	0	0	0	0	0	0	0	0	0	99.14	0	81.65	0	0	0
187	PM1429	Public data	A	L3	ST20	SRR10485189	Australia	Chicken	2010	Fowl cholera	0	0	0	24	2204316	348114	0	0	0	0	0	0	0	0	0	0	0	0	0	0	0	0	0	0	0	0	0	0	0	0	0	0	0	99.14	0	81.65	95.31	0	0
188	PM1428	Public data	A	L3	ST20	SRR10485190	Australia	Chicken	2010	Fowl cholera	0	0	0	24	2204277	518247	0	0	0	0	0	0	0	0	0	0	0	0	0	0	0	0	0	0	0	0	0	0	0	0	0	0	0	99.14	0	81.65	0	0	0
189	PM1427	Public data	A	L3	ST20	SRR10485191	Australia	Chicken	2010	Fowl cholera	0	0	0	25	2204216	518367	0	0	0	0	0	0	0	0	0	0	0	0	0	0	0	0	0	0	0	0	0	0	0	0	0	0	0	99.14	0	81.65	0	0	0
190	PP98_S11	Public data	A	Unknown	ST74	SRR12761925	USA:Minnesota	Turkey	2017	Fowl cholera	0	0	1	218	2337856	17733	0	0	0	0	0	0	0	0	0	0	0	0	0	0	0	0	0	0	0	0	0	0	0	0	0	0	0	99.71	0	98.85	0	0	0
191	PP97_S10	Public data	A	Unknown	ST235	SRR12761926	USA:Minnesota	Turkey	2017	Fowl cholera	0	0	1	305	2084635	10566	0	0	0	0	0	0	0	0	0	0	0	0	0	0	0	0	0	0	0	0	0	0	0	0	0	0	0	0	0	99.08	0	0	0
192	PP96_S9	Public data	A	Unknown	ST235	SRR12761927	USA:Minnesota	Turkey	2017	Fowl cholera	0	0	1	429	1996530	6604	0	0	0	0	0	0	0	0	0	0	0	0	0	0	0	0	0	0	0	0	0	0	0	0	0	0	0	98.27	0	99.08	0	0	0
193	PP95_S8	Public data	A	L3	ST235	SRR12761928	USA:Minnesota	Turkey	2017	Fowl cholera	0	0	1	124	2186219	36435	0	0	0	0	0	0	0	0	0	0	0	0	0	0	0	0	0	0	0	0	0	0	0	0	0	0	0	98.56	0	99.08	0	0	0
194	PP944_S56	Public data	A	L3	ST37	SRR12761929	USA:Minnesota	Turkey	2019	Fowl cholera	0	0	0	76	2372127	136893	0	0	0	0	0	0	0	0	0	0	0	0	0	0	0	0	0	0	0	0	0	0	0	0	0	0	0	95.4	0	96.09	92.43	0	0
195	PP943_S55	Public data	A	L3	ST37	SRR12761931	USA:Minnesota	Turkey	2019	Fowl cholera	0	0	0	64	2372161	238027	0	0	0	0	0	0	0	0	0	0	0	0	0	0	0	0	0	0	0	0	0	0	0	0	0	0	0	95.4	0	96.09	92.43	0	0
196	PP94_S7	Public data	A	L3	ST235	SRR12761932	USA:Minnesota	Turkey	2017	Fowl cholera	0	0	1	119	2189975	33201	0	0	0	0	0	0	0	0	0	0	0	0	0	0	0	0	0	0	0	0	0	0	0	0	0	0	0	98.56	0	99.08	0	0	0
197	PP93_S6	Public data	A	L3	ST235	SRR12761933	USA:Minnesota	Turkey	2017	Fowl cholera	0	0	1	100	2209987	39262	0	0	0	0	0	0	0	0	0	0	0	0	0	0	0	0	0	0	0	0	0	0	0	0	0	0	0	98.56	0	99.08	0	0	0
198	PP92_S5	Public data	A	Unknown	Unknown	SRR12761934	USA:Minnesota	Turkey	2017	Fowl cholera	0	0	0	100	2223921	74166	0	0	0	0	0	0	0	0	0	0	0	0	0	0	0	0	0	0	0	0	0	0	0	0	0	0	0	95.4	0	96.09	92.64	0	0
199	PP90_S3	Public data	A	Unknown	ST237	SRR12761935	USA:Minnesota	Turkey	2015	Fowl cholera	0	0	1	206	2225105	17304	0	0	0	0	0	0	0	0	99.75	0	0	0	0	100	0	0	0	0	0	0	0	0	0	0	0	0	0	95.4	0	96.09	92.64	0	0
200	PP89_S2	Public data	A	Unknown	ST158	SRR12761936	USA:Minnesota	Turkey	2017	Fowl cholera	0	0	1	243	2161287	13311	0	0	0	0	0	0	0	0	0	0	0	0	0	0	0	0	0	0	0	0	0	0	0	0	0	0	0	99.14	0	99.08	0	0	0
201	PP88_S1	Public data	A	Unknown	ST158	SRR12761937	USA:Minnesota	Turkey	2017	Fowl cholera	0	0	1	258	2147763	13176	0	0	0	0	0	0	0	0	0	0	0	0	0	0	0	0	0	0	0	0	0	0	0	0	0	0	0	0	0	99.08	0	0	0
202	PP85_S62	Public data	A	L3	ST235	SRR12761938	USA:Minnesota	Turkey	Unknown	Fowl cholera	0	0	1	198	2165734	18816	0	0	0	0	0	0	0	0	0	0	0	0	0	0	0	0	0	0	0	0	0	0	0	0	0	0	0	98.44	0	99.08	0	0	0
203	PP76_S53	Public data	A	Unknown	ST9	SRR12761939	USA:Minnesota	Turkey	Unknown	Fowl cholera	0	0	1	296	2132260	12248	0	0	0	0	0	0	0	0	0	0	0	0	0	0	0	0	0	0	0	0	0	0	0	0	0	0	0	100	0	100	0	0	80.12
204	PP75_S52	Public data	A	Unknown	ST9	SRR12761940	USA:Minnesota	Turkey	Unknown	Fowl cholera	0	0	1	306	2110592	10212	0	0	0	0	0	0	0	0	0	0	0	0	0	0	0	0	0	0	0	0	0	0	0	0	0	0	0	99.42	0	100	0	0	0
205	PP74_S51	Public data	A	Unknown	ST9	SRR12761942	USA:Minnesota	Turkey	Unknown	Fowl cholera	0	0	1	329	2084858	9326	0	0	0	0	0	0	0	0	0	0	0	0	0	0	0	0	0	0	0	0	0	0	0	0	0	0	0	100	0	100	0	0	80.12
206	PP73_S50	Public data	A	Unknown	ST235	SRR12761943	USA:Minnesota	Turkey	Unknown	Fowl cholera	0	0	1	353	2064368	8733	0	0	0	0	0	0	0	0	0	0	0	0	0	0	0	0	0	0	0	0	0	0	0	0	0	0	0	98.56	0	99.08	0	0	0
207	PP72_S49	Public data	A	Unknown	ST9	SRR12761944	USA:Minnesota	Turkey	Unknown	Fowl cholera	0	0	1	471	1961322	5742	0	0	0	0	0	0	0	0	0	0	0	0	0	0	0	0	0	0	0	0	0	0	0	0	0	0	0	0	0	100	0	0	80.27
208	PP71_S48	Public data	A	Unknown	ST74	SRR12761945	USA:Minnesota	Turkey	Unknown	Fowl cholera	0	0	1	267	2304290	14551	0	0	0	0	0	0	0	0	0	0	0	0	0	0	0	0	0	0	0	0	0	0	0	0	0	0	0	99.71	0	98.85	0	0	0
209	PP701_S47	Public data	A	Unknown	ST36	SRR12761946	USA:Minnesota	Turkey	2018	Fowl cholera	1	0	1	82	2279579	58983	0	0	0	0	0	0	0	0	100	100	0	0	0	100	0	0	0	0	0	0	0	0	0	0	0	0	0	98.85	0	96.78	0	0	0
210	PP700_S46	Public data	A	L3	ST36	SRR12761947	USA:Minnesota	Turkey	2018	Fowl cholera	0	0	1	113	2277359	32610	0	0	0	0	0	0	0	0	0	0	0	0	0	0	0	0	0	0	0	0	0	0	0	0	0	0	0	98.85	0	99.31	0	0	0
211	PP699_S45	Public data	A	Unknown	Unknown	SRR12761948	USA:Minnesota	Turkey	2018	Fowl cholera	0	0	1	137	2324849	25580	0	0	0	0	0	0	0	0	0	0	0	0	0	0	0	0	0	0	0	0	0	0	0	0	0	0	0	99.42	0	99.31	0	0	0
212	PP698_S44	Public data	A	Unknown	ST8	SRR12761949	USA:Minnesota	Turkey	2018	Fowl cholera	0	0	0	119	2237130	34489	0	0	0	0	0	0	0	0	0	0	0	0	0	0	0	0	0	0	0	0	0	0	0	0	0	0	0	98.85	0	99.08	0	0	0
213	PP697_S43	Public data	A	Unknown	Unknown	SRR12761950	USA:Minnesota	Turkey	2018	Fowl cholera	0	0	0	109	2191150	33290	0	0	0	0	0	0	0	0	0	0	0	0	0	0	0	0	0	0	0	0	0	0	0	0	0	0	0	98.85	0	99.08	93.28	0	0
214	PP696_S42	Public data	A	Unknown	Unknown	SRR12761951	USA:Minnesota	Turkey	2018	Fowl cholera	0	0	1	161	2175198	23140	0	0	0	0	0	0	0	0	0	0	0	0	0	0	0	0	0	0	0	0	0	0	0	0	0	0	0	98.85	0	99.08	0	0	0
215	PP694_S40	Public data	A	L3	Unknown	SRR12761867	USA:Minnesota	Turkey	2018	Fowl cholera	0	0	0	131	2259317	39170	0	0	0	0	0	0	0	0	0	0	0	0	0	0	0	0	0	0	0	0	0	0	0	0	0	0	0	98.56	0	81.65	98.61	0	0
216	PP69_S46	Public data	A	Unknown	ST235	SRR12761868	USA:Minnesota	Turkey	Unknown	Fowl cholera	0	0	1	151	2177593	26160	0	0	0	0	0	0	0	0	0	0	0	0	0	0	0	0	0	0	0	0	0	0	0	0	0	0	0	98.56	0	99.08	0	0	0
217	PP68_S45	Public data	A	Unknown	ST235	SRR12761869	USA:Minnesota	Turkey	Unknown	Fowl cholera	0	0	1	225	2158042	17022	0	0	0	0	0	0	0	0	0	0	0	0	0	0	0	0	0	0	0	0	0	0	0	0	0	0	0	98.56	0	99.08	0	0	0
218	PP64_S41	Public data	A	Unknown	ST235	SRR12761870	USA:Minnesota	Turkey	Unknown	Fowl cholera	0	0	1	457	1986562	5775	0	0	0	0	0	0	0	0	0	0	0	0	0	0	0	0	0	0	0	0	0	0	0	0	0	0	0	98.46	0	99.08	0	0	0
219	PP63_S40	Public data	A	Unknown	Unknown	SRR12761871	USA:Minnesota	Turkey	Unknown	Fowl cholera	0	0	1	164	2188389	32547	0	0	0	0	0	0	0	0	0	0	0	0	0	0	0	0	0	0	0	0	0	0	0	0	0	0	0	95.4	0	96.09	92.64	0	0
220	PP57_S34	Public data	A	L3	Unknown	SRR12761875	USA:Minnesota	Turkey	Unknown	Fowl cholera	0	0	1	159	2186237	24543	0	0	0	0	0	0	0	0	0	0	0	0	0	0	0	0	0	0	0	0	0	0	0	0	0	0	0	98.56	0	99.08	0	0	0
221	PP55_S32	Public data	A	L3	Unknown	SRR12761878	USA:Minnesota	Turkey	2017	Fowl cholera	0	0	1	108	2199792	37271	0	0	0	0	0	0	0	0	0	0	0	0	0	0	0	0	0	0	0	0	0	0	0	0	0	0	0	98.56	0	99.08	0	0	0
222	PP45_S22	Public data	A	L3	Unknown	SRR12761882	USA:Minnesota	Turkey	2016	Fowl cholera	0	0	1	84	2214927	58244	0	0	0	0	0	0	0	0	0	0	0	0	0	0	0	0	0	0	0	0	0	0	0	0	0	0	0	99.14	0	99.31	92.32	0	0
223	PP41_S18	Public data	A	Unknown	ST8	SRR12761885	USA:Minnesota	Turkey	2016	Fowl cholera	0	0	0	248	2199135	15096	0	0	0	0	0	0	0	0	0	0	0	0	0	0	0	0	0	0	0	0	0	0	0	0	0	0	0	98.85	0	99.08	0	0	0
224	PP39_S16	Public data	A	L3	ST8	SRR12761886	USA:Minnesota	Turkey	2016	Fowl cholera	0	0	0	245	2203828	14701	0	0	0	0	0	0	0	0	0	0	0	0	0	0	0	0	0	0	0	0	0	0	0	0	0	0	0	98.85	0	99.08	0	0	0
225	PP35_S12	Public data	A	Unknown	ST36	SRR12761888	USA:Minnesota	Turkey	2016	Fowl cholera	0	0	1	226	2190204	17270	0	0	0	0	0	0	0	0	0	0	0	0	0	0	0	0	0	0	0	0	0	0	0	0	0	0	0	0	0	96.78	0	0	0
226	PP34_S11	Public data	A	Unknown	Unknown	SRR12761889	USA:Minnesota	Turkey	2016	Fowl cholera	0	0	0	167	2191336	23687	0	0	0	0	0	0	0	0	0	0	0	0	0	0	0	0	0	0	0	0	0	0	0	0	0	0	0	98.85	0	98.85	93.5	0	0
227	PP33_S10	Public data	A	L3	ST13	SRR12761890	USA:Minnesota	Turkey	2015	Fowl cholera	0	0	1	347	2173804	9471	0	0	0	0	0	0	0	0	0	0	0	0	0	0	0	0	0	0	0	0	0	0	0	0	0	0	0	0	0	99.31	0	0	80.1
228	PP32_S9	Public data	A	Unknown	Unknown	SRR12761891	USA:Minnesota	Turkey	2015	Fowl cholera	0	0	0	392	2027219	7206	0	0	0	0	0	0	0	0	0	0	0	0	0	0	0	0	0	0	0	0	0	0	0	0	0	0	0	0	0	98.85	93.5	0	0
229	PP317_S46	Public data	A	L3	Unknown	SRR12761894	USA:Minnesota	Turkey	2018	Fowl cholera	0	0	0	60	2207758	66892	0	0	0	0	0	0	0	0	0	0	0	0	0	0	0	0	0	0	0	0	0	0	0	0	0	0	0	98.56	0	99.08	0	0	0
230	PP316_S45	Public data	A	L3	ST318	SRR12761895	USA:Minnesota	Turkey	2018	Fowl cholera	0	0	0	46	2291424	99150	0	0	0	0	0	0	0	0	0	0	0	0	0	0	0	0	0	0	0	0	0	0	0	0	0	0	0	98.85	0	99.08	0	0	0
231	PP312_S41	Public data	A	L3	ST318	SRR12761900	USA:Minnesota	Turkey	2018	Fowl cholera	0	0	0	83	2261224	74595	0	0	0	0	0	0	0	0	0	0	0	0	0	0	0	0	0	0	0	0	0	0	0	0	0	0	0	98.85	0	99.08	0	0	0
232	PP311_S40	Public data	A	L3	ST318	SRR12761901	USA:Minnesota	Turkey	2018	Fowl cholera	0	0	0	38	2290245	145415	0	0	0	0	0	0	0	0	0	0	0	0	0	0	0	0	0	0	0	0	0	0	0	0	0	0	0	98.85	0	99.08	0	0	0
233	PP310_S39	Public data	A	L3	ST318	SRR12761902	USA:Minnesota	Turkey	2018	Fowl cholera	0	0	0	40	2291578	166753	0	0	0	0	0	0	0	0	0	0	0	0	0	0	0	0	0	0	0	0	0	0	0	0	0	0	0	98.85	0	99.08	0	0	0
234	PP309_S38	Public data	A	L3	ST318	SRR12761903	USA:Minnesota	Turkey	2018	Fowl cholera	0	0	0	36	2288644	198007	0	0	0	0	0	0	0	0	0	0	0	0	0	0	0	0	0	0	0	0	0	0	0	0	0	0	0	98.85	0	99.08	0	0	0
235	PP298_S27	Public data	A	L3	ST416	SRR12761914	USA:Minnesota	Turkey	2018	Fowl cholera	0	0	0	42	2305487	116629	0	0	0	0	0	0	0	0	0	0	0	0	0	0	0	0	0	0	0	0	0	0	0	0	0	0	0	95.4	0	98.16	91.15	0	0
236	PP290_S19	Public data	A	Unknown	Unknown	SRR12761837	USA:Minnesota	Turkey	2018	Fowl cholera	0	0	0	47	2224467	100886	0	0	0	0	0	0	0	0	0	0	0	0	0	0	0	0	0	0	0	0	0	0	0	0	0	0	0	98.85	0	98.85	93.5	0	0
237	PP29_S6	Public data	A	L3	Unknown	SRR12761838	USA:Minnesota	Turkey	2015	Fowl cholera	0	0	0	236	2187793	15402	0	0	0	0	0	0	0	0	0	0	0	0	0	0	0	0	0	0	0	0	0	0	0	0	0	0	0	98.56	0	98.85	0	0	0
238	PP289_S18	Public data	A	Unknown	Unknown	SRR12761839	USA:Minnesota	Turkey	2018	Fowl cholera	0	0	1	71	2186995	57225	0	0	0	0	0	0	0	0	0	0	0	0	0	0	0	0	0	0	0	0	0	0	0	0	0	0	0	99.42	0	99.08	92.86	0	0
239	PP287_S16	Public data	A	Unknown	Unknown	SRR12761841	USA:Minnesota	Turkey	2018	Fowl cholera	0	0	1	48	2208726	107675	0	0	0	0	0	0	0	0	0	0	0	0	0	0	0	0	0	0	0	0	0	0	0	0	0	0	0	99.42	0	99.08	92.86	0	0
240	PP286_S15	Public data	A	Unknown	Unknown	SRR12761842	USA:Minnesota	Turkey	2018	Fowl cholera	0	0	0	49	2255556	91442	0	0	0	0	0	0	0	0	0	0	0	0	0	0	0	0	0	0	0	0	0	0	0	0	0	0	0	98.85	0	99.08	0	0	0
241	PP284_S13	Public data	A	Unknown	ST74	SRR12761844	USA:Minnesota	Turkey	2018	Fowl cholera	0	0	1	120	2430315	79265	0	0	0	0	0	0	0	0	0	0	0	0	0	0	0	0	0	0	0	0	0	0	0	0	0	0	0	99.71	0	98.85	0	0	0
242	PP283_S12	Public data	A	Unknown	ST74	SRR12761845	USA:Minnesota	Turkey	2018	Fowl cholera	0	0	1	131	2368397	59480	0	0	0	0	0	0	0	0	0	0	0	0	0	0	0	0	0	0	0	0	0	0	0	0	0	0	0	99.71	0	98.85	0	0	0
243	PP282_S11	Public data	A	Unknown	ST74	SRR12761847	USA:Minnesota	Turkey	2018	Fowl cholera	0	0	1	110	2375114	59821	0	0	0	0	0	0	0	0	0	0	0	0	0	0	0	0	0	0	0	0	0	0	0	0	0	0	0	99.71	0	98.85	0	0	0
244	PP280_S9	Public data	A	Unknown	ST74	SRR12761849	USA:Minnesota	Turkey	2018	Fowl cholera	0	0	1	157	2353280	30085	0	0	0	0	0	0	0	0	0	0	0	0	0	0	0	0	0	0	0	0	0	0	0	0	0	0	0	99.71	0	98.85	0	0	0
245	PP277_S6	Public data	A	Unknown	ST74	SRR12761852	USA:Minnesota	Turkey	2018	Fowl cholera	0	0	0	109	2367585	77811	0	0	0	0	0	0	0	0	0	0	0	0	0	0	0	0	0	0	0	0	0	0	0	0	0	0	0	99.71	0	98.85	0	0	0
246	PP275_S4	Public data	A	Unknown	ST74	SRR12761854	USA:Minnesota	Turkey	2018	Fowl cholera	0	0	0	134	2398906	67713	0	0	0	0	0	0	0	0	0	0	0	0	0	0	0	0	0	0	0	0	0	0	0	0	0	0	0	99.71	0	98.85	0	0	0
247	PP26_S3	Public data	A	L3	ST370	SRR12761856	USA:Minnesota	Turkey	2015	Fowl cholera	0	0	0	292	2203965	11839	0	0	0	0	0	0	0	0	0	0	0	0	0	0	0	0	100	0	0	0	0	0	0	0	0	0	0	98.85	0	98.39	93.5	0	0
248	PP25_S2	Public data	A	Unknown	Unknown	SRR12761858	USA:Minnesota	Turkey	2015	Fowl cholera	1	0	1	383	2115924	8093	0	0	0	0	0	0	0	0	100	100	0	0	0	100	0	0	0	0	0	0	0	0	0	0	0	0	0	0	0	98.85	0	0	0
249	PP157_S14	Public data	A	L3	Unknown	SRR12761859	USA:Minnesota	Turkey	2018	Fowl cholera	0	0	1	77	2214638	58487	0	0	0	0	0	0	0	0	0	0	0	0	0	0	0	0	0	0	0	0	0	0	0	0	0	0	0	100	0	99.08	0	0	0
250	PP156_S13	Public data	A	Unknown	ST50	SRR12761860	USA:Minnesota	Turkey	2017	Fowl cholera	0	0	0	77	2359311	90769	0	0	0	0	0	0	0	0	0	0	0	0	0	0	0	100	0	0	0	0	0	0	0	0	0	0	0	99.14	0	99.08	0	0	0
251	PP155_S12	Public data	A	L3	Unknown	SRR12761861	USA:Minnesota	Turkey	2017	Fowl cholera	0	0	0	59	2259548	89465	0	0	0	0	0	0	0	0	0	0	0	0	0	0	0	0	0	0	0	0	0	0	0	0	0	0	0	98.56	0	98.39	98.08	0	0
252	PP154_S11	Public data	A	L3	ST13	SRR12761862	USA:Minnesota	Turkey	2017	Fowl cholera	0	0	1	108	2339507	38503	0	0	0	0	0	0	0	0	0	0	0	0	0	0	0	100	0	0	0	0	0	0	0	0	0	0	0	98.85	0	99.31	0	0	0
253	PP153_S10	Public data	A	L3	Unknown	SRR12761864	USA:Minnesota	Turkey	2017	Fowl cholera	0	0	0	223	2348205	17531	0	0	0	0	0	0	0	0	0	0	0	0	0	0	0	0	0	0	0	0	0	0	0	0	0	0	0	98.49	0	98.39	98.08	0	0
254	PP152_S9	Public data	A	L3	ST370	SRR12761863	USA:Minnesota	Turkey	2017	Fowl cholera	0	0	1	140	2270817	32783	0	0	0	0	0	0	0	0	99.88	99.72	0	0	0	100	0	0	0	0	0	0	0	0	0	0	0	0	0	98.85	0	98.39	93.5	0	0
255	PP151_S8	Public data	A	Unknown	Unknown	SRR12761866	USA:Minnesota	Turkey	2017	Fowl cholera	0	0	0	95	2162719	54861	0	0	0	0	0	0	0	0	0	0	0	0	0	0	0	0	0	0	0	0	0	0	0	0	0	0	0	100	0	99.08	0	0	0
256	PP150_S7	Public data	A	L3	Unknown	SRR12761915	USA:Minnesota	Turkey	2017	Fowl cholera	0	0	0	148	2277054	35801	0	0	0	0	0	0	0	0	0	0	0	0	0	0	0	0	0	0	0	0	0	0	0	0	0	0	0	98.85	0	99.31	97.39	0	0
257	PP149_S6	Public data	A	Unknown	Unknown	SRR12761916	USA:Minnesota	Turkey	2017	Fowl cholera	0	0	0	73	2221396	63840	0	0	0	0	0	0	0	0	0	0	0	0	0	0	0	0	0	0	0	0	0	0	0	0	0	0	0	98.85	0	99.08	97.39	0	0
258	PP115_S28	Public data	A	L3	ST235	SRR12761918	USA:Minnesota	Turkey	Unknown	Fowl cholera	0	0	1	46	2227735	111035	0	0	0	0	0	0	0	0	0	0	0	0	0	0	0	0	0	0	0	0	0	0	0	0	0	0	0	98.56	0	99.08	0	0	0
259	PP114_S27	Public data	A	L3	ST8	SRR12761919	USA:Minnesota	Turkey	Unknown	Fowl cholera	0	0	0	101	2267747	38513	0	0	0	0	0	0	0	0	0	0	0	0	0	0	0	0	0	0	0	0	0	0	0	0	0	0	0	98.85	0	99.08	0	0	0
260	PP113_S26	Public data	A	Unknown	ST235	SRR12761920	USA:Minnesota	Turkey	Unknown	Fowl cholera	0	0	1	124	2190478	35741	0	0	0	0	0	0	0	0	0	0	0	0	0	0	0	0	0	0	0	0	0	0	0	0	0	0	0	98.56	0	99.08	0	0	0
261	PP112_S25	Public data	A	Unknown	ST235	SRR12761921	USA:Minnesota	Turkey	Unknown	Fowl cholera	0	0	0	143	2174362	26347	0	0	0	0	0	0	0	0	0	0	0	0	0	0	0	0	0	0	0	0	0	0	0	0	0	0	0	98.56	0	99.08	0	0	0
262	PP111_S24	Public data	A	L3	ST8	SRR12761922	USA:Minnesota	Turkey	Unknown	Fowl cholera	0	0	0	126	2243851	27464	0	0	0	0	0	0	0	0	0	0	0	0	0	0	0	0	0	0	0	0	0	0	0	0	0	0	0	98.85	0	99.08	0	0	0
263	PP110_S23	Public data	A	Unknown	ST60	SRR12761923	USA:Minnesota	Turkey	Unknown	Fowl cholera	0	0	0	71	2236383	78677	0	0	0	0	0	0	0	0	0	0	0	0	0	0	0	0	0	0	0	0	0	0	0	0	0	0	0	99.14	0	98.85	0	0	0
264	PP109_S22	Public data	A	Unknown	ST74	SRR12761924	USA:Minnesota	Turkey	2015	Fowl cholera	0	0	1	148	2371891	54136	0	0	0	0	0	0	0	0	0	0	0	0	0	0	0	0	0	0	0	0	0	0	0	0	0	0	0	99.71	0	98.85	0	0	0
265	PP108_S21	Public data	A	Unknown	ST74	SRR12761930	USA:Minnesota	Turkey	2018	Fowl cholera	0	0	1	138	2409149	50946	0	0	0	0	0	0	0	0	0	0	0	0	0	0	0	0	0	0	0	0	0	0	0	0	0	0	0	99.71	0	98.85	0	0	0
266	PP107_S20	Public data	A	Unknown	ST74	SRR12761941	USA:Minnesota	Turkey	2018	Fowl cholera	0	0	0	80	2389417	83567	0	0	0	0	0	0	0	0	0	0	0	0	0	0	0	0	0	0	0	0	0	0	0	0	0	0	0	99.71	0	98.85	0	0	0
267	PP105_S18	Public data	A	Unknown	ST74	SRR12761876	USA:Minnesota	Turkey	2017	Fowl cholera	0	0	1	391	2238098	8943	0	0	0	0	0	0	0	0	0	0	0	0	0	0	0	0	0	0	0	0	0	0	0	0	0	0	0	0	0	98.85	0	0	0
268	PP104_S17	Public data	A	Unknown	ST74	SRR12761887	USA:Minnesota	Turkey	2017	Fowl cholera	0	0	1	300	2290948	13747	0	0	0	0	0	0	0	0	0	0	0	0	0	0	0	0	0	0	0	0	0	0	0	0	0	0	0	99.71	0	98.85	0	0	0
269	PP103_S16	Public data	A	Unknown	ST74	SRR12761898	USA:Minnesota	Turkey	2017	Fowl cholera	0	0	1	210	2315804	21776	0	0	0	0	0	0	0	0	0	0	0	0	0	0	0	0	0	0	0	0	0	0	0	0	0	0	0	99.71	0	98.85	0	0	0
270	PP102_S15	Public data	A	L3	ST235	SRR12761909	USA:Minnesota	Turkey	2017	Fowl cholera	0	0	1	129	2191597	28775	0	0	0	0	0	0	0	0	0	0	0	0	0	0	0	0	0	0	0	0	0	0	0	0	0	0	0	98.56	0	99.08	0	0	0
271	PP101_S14	Public data	A	L3	ST235	SRR12761835	USA:Minnesota	Turkey	2017	Fowl cholera	0	0	1	83	2211023	58134	0	0	0	0	0	0	0	0	0	0	0	0	0	0	0	0	0	0	0	0	0	0	0	0	0	0	0	98.56	0	99.08	0	0	0
272	PP100_S13	Public data	A	Unknown	ST9	SRR12761846	USA:Minnesota	Turkey	2017	Fowl cholera	0	0	0	101	2228105	42179	0	0	0	0	0	0	0	0	0	0	0	0	0	0	0	0	0	0	0	0	0	0	0	0	0	0	0	100	0	100	0	0	80.12
273	P22_S5	Public data	A	L3	ST235	SRR12761857	USA:Minnesota	Turkey	Unknown	Fowl cholera	0	0	1	51	2220733	93703	0	0	0	0	0	0	0	0	0	0	0	0	0	0	0	0	0	0	0	0	0	0	0	0	0	0	0	98.56	0	99.08	0	0	0
274	P20_S3	Public data	A	L3	ST318	SRR12761917	USA:Minnesota	Turkey	2017	Fowl cholera	0	0	0	96	2259040	46638	0	0	0	0	0	0	0	0	0	0	0	0	0	0	0	0	0	0	0	0	0	0	0	0	0	0	0	98.85	0	99.08	0	0	0
275	P19_S2	Public data	A	Unknown	ST318	SRR12761953	USA:Minnesota	Turkey	2016	Fowl cholera	0	0	0	172	2217612	20660	0	0	0	0	0	0	0	0	0	0	0	0	0	0	0	0	0	0	0	0	0	0	0	0	0	0	0	98.85	0	99.08	0	0	0
276	P18_S2	Public data	A	L3	ST318	SRR12761954	USA:Minnesota	Turkey	2016	Fowl cholera	0	0	0	130	2240418	26478	0	0	0	0	0	0	0	0	0	0	0	0	0	0	0	0	0	0	0	0	0	0	0	0	0	0	0	98.85	0	99.08	0	0	0
277	PM2356	Public data	A	L3	ST20	SRR12130719	Australia	Chicken	2017	Fowl cholera	0	0	0	27	2240701	163301	0	0	0	0	0	0	0	0	0	0	0	0	0	0	0	0	0	0	0	0	0	0	0	0	0	0	0	99.14	0	81.65	0	0	0
278	PM2290	Public data	A	L3	ST7	SRR12130721	Australia	Chicken	2016	Fowl cholera	0	0	0	40	2167986	349607	0	0	0	0	0	0	0	0	0	0	0	0	0	0	0	0	0	0	0	0	0	0	0	0	0	0	0	99.14	0	81.88	0	0	0
279	PM2248	Public data	A	L3	ST20	SRR12130723	Australia	Chicken	2016	Fowl cholera	0	0	0	21	2201679	300873	0	0	0	0	0	0	0	0	0	0	0	0	0	0	0	0	0	0	0	0	0	0	0	0	0	0	0	99.14	0	81.65	95.31	0	0
280	PM1582	Public data	A	Unknown	Unknown	SRR12130735	Australia	Chicken	2012	Fowl cholera	0	0	0	26	2243073	426746	0	0	0	0	0	0	0	0	0	0	0	0	0	0	0	0	0	0	0	0	0	0	0	0	0	0	0	95.4	0	96.55	0	0	0
281	PM1541	Public data	A	Unknown	Unknown	SRR12130737	Australia	Chicken	2011	Fowl cholera	0	0	0	30	2242558	257583	0	0	0	0	0	0	0	0	0	0	0	0	0	0	0	0	0	0	0	0	0	0	0	0	0	0	0	95.4	0	96.55	0	0	0
282	PM1447	Public data	A	Unknown	Unknown	SRR12130738	Australia	Chicken	2010	Fowl cholera	0	0	0	32	2242763	202251	0	0	0	0	0	0	0	0	0	0	0	0	0	0	0	0	0	0	0	0	0	0	0	0	0	0	0	95.4	0	96.55	0	0	0
283	PM844	Public data	A	L3	ST8	SRR12130739	Australia	Chicken	2001	Fowl cholera	0	0	0	28	2340792	210368	0	0	0	0	0	0	0	0	0	0	0	0	0	0	0	0	0	0	0	0	0	0	0	0	0	0	0	98.85	0	99.08	0	0	0
284	PM842	Public data	A	L3	ST20	SRR12130740	Australia	Chicken	2001	Fowl cholera	0	0	0	21	2201746	518368	0	0	0	0	0	0	0	0	0	0	0	0	0	0	0	0	0	0	0	0	0	0	0	0	0	0	0	99.14	0	81.65	0	0	0
285	PM2234	Public data	A	L3	ST9	SRR12130748	Australia	Chicken	2016	Fowl cholera	0	0	0	33	2250392	352412	0	0	0	0	0	0	0	0	0	0	0	0	0	0	0	0	0	0	0	0	0	0	0	0	0	0	0	100	0	100	0	0	80.12
286	PM2233	Public data	A	L3	ST9	SRR12130749	Australia	Chicken	2016	Fowl cholera	0	0	0	32	2249878	352293	0	0	0	0	0	0	0	0	0	0	0	0	0	0	0	0	0	0	0	0	0	0	0	0	0	0	0	100	0	100	0	0	80.12
287	PM2232	Public data	A	L3	ST9	SRR12130750	Australia	Chicken	2016	Fowl cholera	0	0	0	41	2247928	231465	0	0	0	0	0	0	0	0	0	0	0	0	0	0	0	0	0	0	0	0	0	0	0	0	0	0	0	100	0	100	0	0	80.12
288	PM2142	Public data	A	Unknown	ST9	SRR12130751	Australia	Chicken	2015	Fowl cholera	0	0	0	34	2250021	352174	0	0	0	0	0	0	0	0	0	0	0	0	0	0	0	0	0	0	0	0	0	0	0	0	0	0	0	100	0	100	0	0	80.12
289	PM1949	Public data	A	L3	ST9	SRR12130752	Australia	Chicken	2014	Fowl cholera	0	0	0	28	2247232	352056	0	0	0	0	0	0	0	0	0	0	0	0	0	0	0	0	0	0	0	0	0	0	0	0	0	0	0	100	0	100	0	0	80.12
290	PM1948	Public data	A	L3	ST9	SRR12130753	Australia	Chicken	2014	Fowl cholera	0	0	0	31	2201091	352239	0	0	0	0	0	0	0	0	0	0	0	0	0	0	0	0	0	0	0	0	0	0	0	0	0	0	0	100	0	100	0	0	80.12
291	PM1947	Public data	A	L3	ST9	SRR12130754	Australia	Chicken	2014	Fowl cholera	0	0	0	32	2201578	352305	0	0	0	0	0	0	0	0	0	0	0	0	0	0	0	0	0	0	0	0	0	0	0	0	0	0	0	100	0	100	0	0	80.12
292	PM1778	Public data	A	Unknown	ST9	SRR12130755	Australia	Chicken	2013	Fowl cholera	0	0	0	29	2196646	352352	0	0	0	0	0	0	0	0	0	0	0	0	0	0	0	0	0	0	0	0	0	0	0	0	0	0	0	100	0	100	0	0	80.12
293	PM1777	Public data	A	Unknown	ST9	SRR12130756	Australia	Chicken	2013	Fowl cholera	0	0	0	30	2248408	522993	0	0	0	0	0	0	0	0	0	0	0	0	0	0	0	0	0	0	0	0	0	0	0	0	0	0	0	100	0	100	0	0	80.12
294	PM1776	Public data	A	Unknown	ST9	SRR12130757	Australia	Chicken	2013	Fowl cholera	0	0	0	34	2249700	295747	0	0	0	0	0	0	0	0	0	0	0	0	0	0	0	0	0	0	0	0	0	0	0	0	0	0	0	100	0	100	0	0	80.12
295	PM1775	Public data	A	Unknown	ST9	SRR12130759	Australia	Chicken	2013	Fowl cholera	0	0	0	32	2249966	194626	0	0	0	0	0	0	0	0	0	0	0	0	0	0	0	0	0	0	0	0	0	0	0	0	0	0	0	100	0	100	0	0	80.12
296	PM1542	Public data	A	Unknown	ST9	SRR12130760	Australia	Chicken	2011	Fowl cholera	0	0	0	24	2046399	209424	0	0	0	0	0	0	0	0	0	0	0	0	0	0	0	0	0	0	0	0	0	0	0	0	0	0	0	100	0	100	0	0	80.12
297	PM1533	Public data	A	Unknown	ST9	SRR12130761	Australia	Chicken	2011	Fowl cholera	0	0	0	33	2196622	272379	0	0	0	0	0	0	0	0	0	0	0	0	0	0	0	0	0	0	0	0	0	0	0	0	0	0	0	100	0	100	0	0	80.12
298	P1059	Public data	A	L3	ST74	GCF_000298675.1	USA	Turkey	1962	Fowl cholera	0	0	0	1	2307912	2307912	0	0	0	0	0	0	0	0	0	0	0	0	0	0	0	0	0	0	0	0	0	0	0	0	0	0	0	98.85	0	99.08	0	0	0
[truncated: 13 more columns]
